# Supplementary material for: Signatures of VH1-69-derived hepatitis C virus neutralizing antibody precursors defined by binding to envelope glycoproteins
Source: Nat Commun. 2023 Jul 7;14:4036. doi: 10.1038/s41467-023-39690-0 (PMC10328973; doi:10.1038/s41467-023-39690-0)
Supplement: Supplementary file 4 — Source Data [file 41467_2023_39690_MOESM4_ESM.xlsx]

## Sheet: Fig 1b
Ab	Type	Genotype	AUC
AR3A	Mature	H77	32.002
AR3A	Mature	AMS2b	3.116
AR3A	Mature	uknp2.2.1	143.535
AR3A	Mature	AMS3a	27.015
AR3A	Mature	uknp4.1.1	69.669
AR3A	Mature	uknp5.2.1	10.753
AR3A	Mature	uknp6.1.2	31.452
AR3B	Mature	H77	26.202
AR3B	Mature	AMS2b	11.912
AR3B	Mature	uknp2.2.1	123.102
AR3B	Mature	AMS3a	34.658
AR3B	Mature	uknp4.1.1	54.619
AR3B	Mature	uknp5.2.1	12.382
AR3B	Mature	uknp6.1.2	30.105
AR3C	Mature	H77	51.364
AR3C	Mature	AMS2b	37.619
AR3C	Mature	uknp2.2.1	191.133
AR3C	Mature	AMS3a	45.754
AR3C	Mature	uknp4.1.1	111.947
AR3C	Mature	uknp5.2.1	24.84
AR3C	Mature	uknp6.1.2	42.111
AR3D	Mature	H77	12.218
AR3D	Mature	AMS2b	1.878
AR3D	Mature	uknp2.2.1	28.431
AR3D	Mature	AMS3a	13.135
AR3D	Mature	uknp4.1.1	20.433
AR3D	Mature	uknp5.2.1	2.888
AR3D	Mature	uknp6.1.2	0.641
HEPC3	Mature	H77	13.55
HEPC3	Mature	AMS2b	4.075
HEPC3	Mature	uknp2.2.1	87.07
HEPC3	Mature	AMS3a	19.441
HEPC3	Mature	uknp4.1.1	46.168
HEPC3	Mature	uknp5.2.1	4.486
HEPC3	Mature	uknp6.1.2	18.555
HEPC74	Mature	H77	68.895
HEPC74	Mature	AMS2b	24.256
HEPC74	Mature	uknp2.2.1	262.989
HEPC74	Mature	AMS3a	80.48
HEPC74	Mature	uknp4.1.1	141.862
HEPC74	Mature	uknp5.2.1	20.776
HEPC74	Mature	uknp6.1.2	62.188
AT12-009	Mature	H77	66.946
AT12-009	Mature	AMS2b	48.542
AT12-009	Mature	uknp2.2.1	191.281
AT12-009	Mature	AMS3a	65.127
AT12-009	Mature	uknp4.1.1	53.925
AT12-009	Mature	uknp5.2.1	15.601
AT12-009	Mature	uknp6.1.2	47.363
AR3A	Germline	H77	0
AR3A	Germline	AMS2b	0
AR3A	Germline	uknp2.2.1	0
AR3A	Germline	AMS3a	0
AR3A	Germline	uknp4.1.1	0
AR3A	Germline	uknp5.2.1	3.06
AR3A	Germline	uknp6.1.2	0
AR3B	Germline	H77	0
AR3B	Germline	AMS2b	0
AR3B	Germline	uknp2.2.1	0.001
AR3B	Germline	AMS3a	0
AR3B	Germline	uknp4.1.1	0
AR3B	Germline	uknp5.2.1	0
AR3B	Germline	uknp6.1.2	0
AR3C	Germline	H77	4.028
AR3C	Germline	AMS2b	0
AR3C	Germline	uknp2.2.1	2.13
AR3C	Germline	AMS3a	6.82
AR3C	Germline	uknp4.1.1	6.532
AR3C	Germline	uknp5.2.1	0.52
AR3C	Germline	uknp6.1.2	3.803
AR3D	Germline	H77	0.003
AR3D	Germline	AMS2b	0
AR3D	Germline	uknp2.2.1	0.007
AR3D	Germline	AMS3a	0.004
AR3D	Germline	uknp4.1.1	0.004
AR3D	Germline	uknp5.2.1	0
AR3D	Germline	uknp6.1.2	0
HEPC3	Germline	H77	0
HEPC3	Germline	AMS2b	0
HEPC3	Germline	uknp2.2.1	0
HEPC3	Germline	AMS3a	0
HEPC3	Germline	uknp4.1.1	0.014
HEPC3	Germline	uknp5.2.1	0
HEPC3	Germline	uknp6.1.2	0
HEPC74	Germline	H77	0
HEPC74	Germline	AMS2b	0
HEPC74	Germline	uknp2.2.1	3.482
HEPC74	Germline	AMS3a	0.128
HEPC74	Germline	uknp4.1.1	1.712
HEPC74	Germline	uknp5.2.1	0.003
HEPC74	Germline	uknp6.1.2	0.147
AT12-009	Germline	H77	0
AT12-009	Germline	AMS2b	0
AT12-009	Germline	uknp2.2.1	0
AT12-009	Germline	AMS3a	0
AT12-009	Germline	uknp4.1.1	0
AT12-009	Germline	uknp5.2.1	0
AT12-009	Germline	uknp6.1.2	0.0199509
AT12-009 dIns	Germline	H77	0
AT12-009 dIns	Germline	AMS2b	0
AT12-009 dIns	Germline	uknp2.2.1	0
AT12-009 dIns	Germline	AMS3a	0
AT12-009 dIns	Germline	uknp4.1.1	0
AT12-009 dIns	Germline	uknp5.2.1	0
AT12-009 dIns	Germline	uknp6.1.2	0

## Sheet: Fig 1c
	Antibody ug/ml	H77				UKNP4.1.1				UKNP5.2.1
gl-AR3A	100			0.049	0.051			0.068	0.059			0.545	0.366*		Excluded values
	25			0.051	0.053			0.059	0.054			0.712	0.528
	6.25			0.081	0.07			0.058	0.047			0.764	0.573
	1.5625			0.076	0.056			0.051	0.045			0.631	0.505
	0.390625			0.068	0.05			0.059	0.05			0.422	0.323
	0.0976562			0.066	0.047			0.056	0.068			0.226	0.169
	0.0244141			0.059	0.048			0.057	0.054			0.153	0.098
	0			0.055	0.045			0.05	0.048			0.054	0.062
AR3A	25	0.066*	0.545*			1.032	0.9			0.961	0.643
	6.25	0.447*	0.536*			1.07	0.976			0.938	0.687
	1.5625	0.985	1.223			1.015	0.862			0.896	0.657
	0.390625	1.002	0.931			0.744	0.746			0.674	0.475
	0.0976562	0.433	0.578			0.52	0.5			0.438	0.261
	0.0244141	0.292	0.29			0.286	0.291			0.223	0.131
	0.00610352	0.104	0.048			0.147	0.166			0.153	0.087
	0	0.052	0.042			0.052	0.05			0.056	0.058
	Antibody ug/ml	H77				UKNP4.1.1				UKNP5.2.1
gl-AR3C	50			0.702*	0.538*			0.421*	0.48*			0.16*	0.195*
	12.5			0.859	0.884			0.661	0.704			0.296	0.336
	3.125			1.008	0.928			0.778	0.794			0.367	0.377
	0.78125			0.888	0.823			0.704	0.72			0.313	0.318
	0.195313			0.635	0.555			0.45	0.465			0.225	0.22
	0.048828			0.344	0.316			0.248	0.233			0.131	0.115
	0.012207			0.194	0.166			0.1	0.155			0.081	0.082
	0			0.047	0.049			0.062	0.081			0.059	0.055
AR3C	2	1.291	1.285			1.084	1.311			0.876	0.832
	0.5	1.25	1.29			1.059	1.256			0.887	0.976
	0.125	1.125	1.142			1.088	1.108			0.759	0.767
	0.03125	0.836	0.822			0.814	0.791			0.523	0.51
	0.007813	0.454	0.447			0.484	0.445			0.265	0.251
	0.001953	0.22	0.211			0.272	0.25			0.124	0.124
	0.000488	0.15	0.111			0.142	0.127			0.088	0.084
	0	0.061	0.055			0.056	0.042			0.057	0.072
	Antibody ug/ml	H77				UKNP4.1.1				UKNP5.2.1
gl-HEPC74	50			0.387	0.358			0.794	0.649			0.3	0.309
	12.5			0.155	0.143			0.773	0.593			0.135	0.131
	3.125			0.097	0.088			0.494	0.41			0.091	0.08
	0.78125			0.076	0.076			0.21	0.223			0.073	0.063
	0.195313			0.062	0.066			0.119	0.115			0.064	0.066
	0.048828			0.067	0.065			0.071	0.075			0.058	0.06
	0.012207			0.07	0.071			0.057	0.06			0.08	0.061
	0			0.071	0.065			0.048				0.06	0.082
HEPC74	5	1.733	1.558			1.781	1.626			1.399	1.311
	1.25	1.722	1.539			1.823	1.553			1.372	1.251
	0.3125	1.657	1.413			1.687	1.428			1.237	1.082
	0.078125	1.453	1.117			1.454	1.153			0.869	0.734
	0.019531	1.036	0.63			1.068	0.758			0.466	0.346
	0.004883	0.555	0.264			0.598	0.342			0.204	0.149
	0.001221	0.244	0.117			0.282	0.166			0.126	0.089
	0	0.061	0.064			0.065	0.077			0.055	0.077

## Sheet: Fig 1d
UKNP4.1.1																		UKNP5.2.1
Time (s)	AR3A	AR3A mock	gl-AR3A	gl-AR3A mock		Time (s)	AR3C	AR3C mock	gl-AR3C	gl-AR3C mock		Time (s)	HEPC74	HEPC74 mock	gl-HEPC74	gl-HEPC74 mock		Time (s)	AR3A	AR3A mock	gl-AR3A	gl-AR3A mock		Time (s)	AR3C	AR3C mock	gl-AR3C	gl-AR3C mock		Time (s)	HEPC74	HEPC74 mock	gl-HEPC74	gl-HEPC74 mock
0	-0.00253059	0.00040432	-0.00524818	0.00081791		0	-0.00286286	0.00223876	-0.0044218	-0.00054282		0	-0.00259585	0.0008686	-0.00355453	-0.0023241		0	-0.00226541	-0.001851	-0.0029647	-0.00155172		0	0.00031153	0.00167516	-0.00139233	2.424e-05		0	-0.00267373	-0.00177601	-0.00206532	0.00149974
0.2	-0.00276258	0.00018229	-0.00495734	0.00075834		0.2	-0.00213215	0.00263876	-0.00398658	-5.814e-05		0.2	-0.00226236	0.00084502	-0.00360143	-0.00228995		0.2	-0.00187454	-0.00148851	-0.00278918	-0.00116463		0.2	0.00048294	0.0013524	-0.00137419	-0.00022628		0.2	-0.00278399	-0.00196062	-0.00191897	0.00170609
0.4	-0.00306921	-0.00020261	-0.00503844	0.00034355		0.4	-0.00142114	0.00296151	-0.00377242	0.00019368		0.4	-0.00195948	0.0007226	-0.00404802	-0.00228831		0.4	-0.0014302	-0.001034	-0.00272023	-0.00104007		0.4	0.00082178	0.00103803	-0.00105353	7.642e-05		0.4	-0.00300775	-0.00205027	-0.001707	0.00208474
0.6	-0.00293334	-0.00039269	-0.0050539	-4.535e-05		0.6	-0.00097771	0.00313551	-0.00355821	0.00051127		0.6	-0.00150412	0.00073146	-0.00446171	-0.00200749		0.6	-0.00104963	-0.00065762	-0.002564	-0.00093914		0.6	0.00146231	0.00087219	-0.00067202	0.00027311		0.6	-0.00284603	-0.00231684	-0.00154753	0.00261746
0.8	-0.00305056	-0.00027144	-0.00512936	-0.0003849		0.8	-0.00014501	0.00322412	-0.00333328	0.00077692		0.8	-0.00122808	0.0005163	-0.00472929	-0.00190086		0.8	-0.00064181	-0.00053294	-0.0021027	-0.00093251		0.8	0.00169279	0.00044964	-0.0003854	0.00062258		0.8	-0.00308658	-0.00242001	-0.00095732	0.00297152
1	-0.00292514	-5.02e-05	-0.00497611	-0.00061161		1	0.0004982	0.00332446	-0.00310943	0.00109551		1	-0.00079608	0.00034135	-0.00478529	-0.00157642		1	-0.00024377	-0.00054424	-0.00186904	-0.0008437		1	0.00188571	0.00014757	-0.00023369	0.0006632		1	-0.00293958	-0.00271727	-0.00065698	0.00322399
1.2	-0.00265194	1.886e-05	-0.00476333	-0.00096418		1.2	0.00101378	0.00332495	-0.00280847	0.00122659		1.2	-0.0004331	0.00034743	-0.00487534	-0.00127811		1.2	3.862e-05	-0.00053141	-0.00163466	-0.0005435		1.2	0.00227111	-0.0003411	-0.00020931	0.00061005		1.2	-0.00274673	-0.00280566	-0.00036197	0.00334526
1.4	-0.00240338	3.837e-05	-0.0047181	-0.00071605		1.4	0.00166458	0.00314635	-0.00267818	0.00116198		1.4	4.999e-05	0.00045489	-0.00477069	-0.00114399		1.4	0.00013567	-0.00035498	-0.00129841	-0.00042862		1.4	0.0023462	-0.00054596	-0.0002269	0.00045658		1.4	-0.0027779	-0.00259348	-0.00023998	0.00361478
1.6	-0.00239253	0.00028801	-0.00475651	-0.00093914		1.6	0.00200905	0.00327372	-0.002748	0.00119009		1.6	0.00043242	0.00075106	-0.00480837	-0.00093288		1.6	0.000401	-0.00048003	-0.00106359	-0.00041353		1.6	0.0025457	-0.00063327	-0.00035322	0.00064212		1.6	-0.00225041	-0.00243674	-0.00015247	0.00360504
1.8	-0.00240875	0.00028575	-0.00456624	-0.00089071		1.8	0.00268719	0.00339232	-0.00261024	0.00116224		1.8	0.00098502	0.00100185	-0.00471467	-0.00100239		1.8	0.00040222	-0.00060168	-0.00079254	-0.00028109		1.8	0.00257635	-0.00038598	-0.00042482	0.00070994		1.8	-0.00177301	-0.00198491	-7.77e-06	0.0037181
2	-0.00220917	0.00078457	-0.00465564	-0.00062604		2	0.00315791	0.00331576	-0.0026916	0.00074175		2	0.00127968	0.00148145	-0.00407249	-0.00089728		2	0.0003615	-0.00067218	-0.00051097	-0.00019399		2	0.00249058	-0.00028762	-0.00057547	0.00105151		2	-0.0013239	-0.00165863	0.00010679	0.00375968
2.2	-0.00211295	0.00147224	-0.00442621	-8.81e-06		2.2	0.00338203	0.00310097	-0.00282836	0.00075121		2.2	0.00155601	0.00183679	-0.00338311	-0.00088646		2.2	-4.508e-05	-0.00057344	-0.00021936	5.052e-05		2.2	0.00257629	-3.717e-05	-0.00086522	0.00122421		2.2	-0.00072854	-0.0014219	0.00010369	0.00373956
2.4	-0.00180671	0.00152384	-0.00418047	0.00041561		2.4	0.0040258	0.00305183	-0.00271402	0.00081948		2.4	0.00223581	0.00204883	-0.00339149	-0.00072577		2.4	-0.00012804	-0.00045484	-0.00034549	0.00027945		2.4	0.00274386	0.00034234	-0.00095298	0.00141902		2.4	-0.00038069	-0.0010642	0.00022058	0.00395442
2.6	-0.0013047	0.0016782	-0.00435138	0.00045573		2.6	0.00449099	0.00303628	-0.00259633	0.0010429		2.6	0.00275166	0.00189649	-0.00294428	-0.00079279		2.6	-0.00014141	-0.0007236	-0.00022619	0.00063665		2.6	0.00266307	0.00022531	-0.00107581	0.00166389		2.6	-0.00019419	-0.00077874	0.00039948	0.00397855
2.8	-0.00132922	0.00196195	-0.00444234	0.0007184		2.8	0.00505562	0.00305376	-0.00242196	0.00113091		2.8	0.00329984	0.00176698	-0.00237138	-0.00089362		2.8	-0.00020874	-0.00072268	-0.00038478	0.00100976		2.8	0.0026906	0.00071913	-0.00057835	0.00169168		2.8	5.314e-05	-0.00048104	8.704e-05	0.00405487
3	-0.00081726	0.0021054	-0.00445178	0.00036599		3	0.00570861	0.00317219	-0.00206788	0.00107276		3	0.00382158	0.00187993	-0.0018988	-0.00061319		3	-5.18e-05	-0.00083904	-0.00049302	0.00143589		3	0.00281168	0.00081807	-0.00040781	0.00170862		3	0.00015819	-0.00047017	0.00010461	0.00432476
3.2	-0.00082795	0.00197378	-0.00428142	0.00039468		3.2	0.00652554	0.0031897	-0.00231428	0.00106296		3.2	0.00440104	0.00173487	-0.00155305	-0.00067618		3.2	0.00017631	-0.00085063	-0.00067189	0.001614		3.2	0.00306918	0.00050374	-0.00052637	0.00153825		3.2	0.00054706	-9.855e-05	-4.359e-05	0.00429984
3.4	-0.00038445	0.00182551	-0.00427289	0.0003777		3.4	0.00741991	0.00341123	-0.00193902	0.00137358		3.4	0.00501983	0.00174883	-0.00108587	-0.00024239		3.4	0.0003741	-0.00072862	-0.00073396	0.0015854		3.4	0.00317743	0.00066269	-0.00020253	0.0016598		3.4	0.00026845	0.00021518	0.00013908	0.00440359
3.6	0.00030344	0.00158528	-0.00433288	0.00036558		3.6	0.00833551	0.0035888	-0.00167403	0.00125953		3.6	0.00535209	0.00189111	-0.00040591	-6.607e-05		3.6	0.0003585	-0.00035747	-0.00049974	0.00183194		3.6	0.00353506	0.00089694	-0.00011235	0.00184475		3.6	0.00064795	0.00029766	0.00015491	0.0042847
3.8	0.00039118	0.00140544	-0.00447882	0.00057624		3.8	0.00905389	0.00369613	-0.00160367	0.00160445		3.8	0.00629528	0.00200548	0.00025733	0.00012693		3.8	0.0003815	-6.198e-05	-0.00044577	0.00177554		3.8	0.00380747	0.00098126	-0.00013717	0.0016954		3.8	0.00084528	0.0003028	0.00034511	0.00438908
4	0.0005538	0.00123012	-0.00458875	0.00072721		4	0.00986741	0.00410567	-0.00132837	0.00145553		4	0.00670057	0.00226068	0.00081349	0.00040991		4	0.00033844	0.0005348	-0.00038409	0.0020522		4	0.00447052	0.00120672	-0.00011587	0.00142188		4	0.00113049	0.00030364	0.00059602	0.00456106
4.2	0.00072795	0.00119321	-0.00432177	0.00064422		4.2	0.0112321	0.00428033	-0.00102621	0.00186665		4.2	0.00731541	0.00281216	0.00164004	0.0006314		4.2	7.063e-05	0.00049156	-0.00022858	0.00237861		4.2	0.0050034	0.00144985	1.951e-05	0.0013193		4.2	0.00129737	0.00052598	0.00066838	0.00451508
4.4	0.00115863	0.0012887	-0.00464758	0.0001188		4.4	0.0119516	0.00435768	-0.00086395	0.00181752		4.4	0.00786055	0.00297297	0.00172288	0.00086495		4.4	5.229e-05	0.0007958	-0.00034012	0.00235202		4.4	0.0058097	0.00141	0.00057614	0.00177657		4.4	0.00143331	0.00055459	0.00106295	0.00486628
4.6	0.00192581	0.00157262	-0.00450805	6.264e-05		4.6	0.0124185	0.00428476	-0.00057322	0.00185717		4.6	0.00838345	0.00342357	0.00229596	0.00123103		4.6	3.37e-06	0.00070495	-0.00030199	0.00227426		4.6	0.00632787	0.00130999	0.0007611	0.00166155		4.6	0.00165295	0.0004692	0.00146257	0.00495153
4.8	0.00209369	0.00194597	-0.00452902	0.00014211		4.8	0.0136618	0.00437099	-1.952e-05	0.00188177		4.8	0.00869878	0.00356264	0.00267785	0.00130913		4.8	0.00021681	0.00051984	-0.00010951	0.00235833		4.8	0.00646354	0.00099303	0.00096354	0.00181671		4.8	0.00156112	0.00052848	0.00197505	0.00493762
5	0.00259405	0.00197899	-0.00438207	0.00022182		5	0.0144725	0.00465657	0.00023643	0.00198525		5	0.00918834	0.00352032	0.00336323	0.00186793		5	0.00021051	0.00045265	-0.00026035	0.00233444		5	0.00678853	0.00092208	0.00112371	0.00160975		5	0.00214776	0.00034474	0.00187189	0.00493954
5.2	0.00301803	0.00185404	-0.00441537	0.00049829		5.2	0.0152409	0.00482876	0.00059804	0.00202521		5.2	0.00979265	0.00366699	0.00364865	0.00187419		5.2	0.0003336	0.00047606	-0.00020603	0.00217823		5.2	0.00765445	0.0008876	0.00101664	0.00156894		5.2	0.00244545	0.00074923	0.00197705	0.00483649
5.4	0.00339207	0.00192857	-0.00445011	0.0008356		5.4	0.0162915	0.00519665	0.00075596	0.00191879		5.4	0.0105328	0.00363391	0.00366122	0.00166829		5.4	0.00055439	0.00049738	-5.291e-05	0.00186409		5.4	0.00801775	0.00103526	0.00132859	0.00154475		5.4	0.00254069	0.00087136	0.0019296	0.00498349
5.6	0.00376482	0.00207746	-0.00447902	0.00072599		5.6	0.0169809	0.0055203	0.00063503	0.00212915		5.6	0.0110263	0.00354305	0.00360868	0.00191221		5.6	0.00100978	0.00047213	-6.179e-05	0.00173548		5.6	0.0085404	0.00115696	0.00142499	0.00189645		5.6	0.00288856	0.00104684	0.00204944	0.00473839
5.8	0.00416071	0.00208428	-0.00437203	0.00107071		5.8	0.0177803	0.0057094	0.00087427	0.00207179		5.8	0.0114166	0.00354521	0.00405816	0.00148754		5.8	0.00121617	0.00079325	7.425e-05	0.00162693		5.8	0.00897326	0.00153238	0.0017593	0.00179925		5.8	0.00289348	0.00138654	0.00237108	0.00465334
6	0.0045366	0.00259919	-0.00447072	0.00157291		6	0.0179633	0.00564292	0.00083051	0.00194799		6	0.0117697	0.00342866	0.00463585	0.00154529		6	0.00166613	0.00099242	0.00024004	0.00160048		6	0.00946062	0.00158146	0.00196957	0.00211966		6	0.0027329	0.00105774	0.00232805	0.00470341
6.2	0.00481961	0.00293813	-0.00394437	0.00218928		6.2	0.0185661	0.00564637	0.00076791	0.00229318		6.2	0.0123724	0.0029955	0.00469368	0.00139981		6.2	0.00180593	0.00115636	0.00043019	0.00193922		6.2	0.00974524	0.00189449	0.00193582	0.00196506		6.2	0.00295908	0.00062344	0.00217977	0.0048475
6.4	0.00526557	0.00290735	-0.00379847	0.0023904		6.4	0.0191431	0.00573144	0.00061757	0.00218922		6.4	0.0131189	0.00284104	0.00466542	0.00142055		6.4	0.00221913	0.0011377	0.00074448	0.00229013		6.4	0.00973394	0.00213526	0.00212925	0.00210462		6.4	0.00301121	0.00045887	0.00202135	0.0050711
6.6	0.00566426	0.00286806	-0.00341437	0.00222482		6.6	0.0201235	0.00579197	0.00079289	0.00185154		6.6	0.014009	0.00284458	0.00492426	0.00115792		6.6	0.00247848	0.00137914	0.00105365	0.00250302		6.6	0.0098573	0.00238406	0.00238198	0.00238721		6.6	0.00311659	0.00040261	0.00207856	0.00504423
6.8	0.00571019	0.0031023	-0.00305049	0.00251546		6.8	0.0205878	0.00567177	0.00077846	0.00195504		6.8	0.0146065	0.00269894	0.00515286	0.00092302		6.8	0.00347397	0.0012559	0.00107634	0.00313381		6.8	0.00983975	0.00274001	0.00251758	0.00259122		6.8	0.00346034	0.00040831	0.00194839	0.00530085
7	0.00633655	0.00297946	-0.00287328	0.00222682		7	0.0216163	0.0054666	0.00109595	0.00201706		7	0.0152539	0.00275665	0.00528	0.00091333		7	0.00394242	0.0012059	0.00105493	0.0032572		7	0.00996861	0.00269515	0.00255089	0.0027607		7	0.00385455	0.00063168	0.00224487	0.00552804
7.2	0.00620945	0.00296135	-0.00289316	0.00230525		7.2	0.0227728	0.00545455	0.00103607	0.00205423		7.2	0.0161398	0.00272381	0.0055552	0.00059559		7.2	0.00432668	0.00138877	0.00102771	0.00329514		7.2	0.0101851	0.00262953	0.00266799	0.00280235		7.2	0.00416298	0.00076319	0.00209691	0.00507986
7.4	0.00672924	0.00306619	-0.00295295	0.0021215		7.4	0.0237387	0.00526682	0.00135582	0.00230626		7.4	0.0167006	0.00238385	0.00596779	0.00069471		7.4	0.00444336	0.00166289	0.00116692	0.00320192		7.4	0.010722	0.00287209	0.0029809	0.00309405		7.4	0.00419532	0.00081502	0.00245799	0.00532653
7.6	0.0068127	0.00277628	-0.00254827	0.00222403		7.6	0.0243	0.00515213	0.00148318	0.00206872		7.6	0.0169586	0.00230516	0.00651712	0.00029649		7.6	0.00466894	0.00172572	0.00161205	0.00358379		7.6	0.0112979	0.00285728	0.00282408	0.00318595		7.6	0.00466955	0.00072663	0.00284103	0.00533504
7.8	0.00694804	0.00292789	-0.00243792	0.00222523		7.8	0.024811	0.00502528	0.00161039	0.00208977		7.8	0.0177045	0.002376	0.0069605	-2.245e-05		7.8	0.00479186	0.00160192	0.00168929	0.00343611		7.8	0.011467	0.00298693	0.00256651	0.00307686		7.8	0.00494355	0.00071962	0.00290666	0.00570143
8	0.00744035	0.00290819	-0.00218499	0.00163095		8	0.0258276	0.00521721	0.00198778	0.00187203		8	0.0178738	0.00266543	0.0071203	0.00045928		8	0.00503475	0.00126378	0.0024969	0.00352864		8	0.0119056	0.00318069	0.00248217	0.00296642		8	0.00508971	0.00095597	0.00298323	0.00544707
8.2	0.007488	0.00302874	-0.00198243	0.00165567		8.2	0.0263937	0.00483235	0.00226468	0.00219938		8.2	0.0181594	0.00282057	0.00750677	0.00034545		8.2	0.00474793	0.00103311	0.00270625	0.00351137		8.2	0.0122199	0.00311983	0.0026612	0.0029836		8.2	0.00511187	0.00106617	0.00325044	0.00530822
8.4	0.00783255	0.00317369	-0.00179811	0.0015401		8.4	0.026549	0.00494311	0.00247863	0.00240101		8.4	0.0185235	0.00303147	0.00774075	0.00017077		8.4	0.00491683	0.001467	0.00314691	0.00370697		8.4	0.0123934	0.00254694	0.00250393	0.00324377		8.4	0.00518793	0.00127399	0.00357268	0.00533044
8.6	0.00784559	0.00323376	-0.0016826	0.00151085		8.6	0.0274453	0.00507111	0.00284194	0.00269781		8.6	0.0187602	0.00338313	0.00819227	0.00023439		8.6	0.00500167	0.00129287	0.00343179	0.00375564		8.6	0.0124611	0.00230186	0.00233277	0.00304152		8.6	0.0051512	0.00132552	0.0036737	0.00514262
8.8	0.007785	0.00301902	-0.00201328	0.00129146		8.8	0.0285179	0.00549228	0.00295818	0.00302465		8.8	0.019099	0.00310816	0.0085776	0.00029749		8.8	0.0052867	0.00142718	0.0038825	0.00372922		8.8	0.0127748	0.00229557	0.00237665	0.00287959		8.8	0.00527298	0.00142758	0.00375499	0.00504391
9	0.00822579	0.0029907	-0.00238553	0.00131721		9	0.0291335	0.00581402	0.00305801	0.00338376		9	0.0195398	0.0029201	0.00913963	0.00037757		9	0.00506034	0.00151132	0.00386691	0.00375046		9	0.0130353	0.00250208	0.00226704	0.00269347		9	0.00536699	0.00175401	0.00379071	0.00523846
9.2	0.00897852	0.00309005	-0.00234898	0.00178603		9.2	0.0299751	0.00625391	0.00295063	0.00347994		9.2	0.0203126	0.00303795	0.00933164	0.00019892		9.2	0.00496953	0.00165541	0.00412962	0.00352611		9.2	0.0138429	0.00261264	0.0021023	0.00263438		9.2	0.00526507	0.00211373	0.00382925	0.00535847
9.4	0.00969051	0.00320544	-0.00231224	0.0018243		9.4	0.0306343	0.0064751	0.00300494	0.00348265		9.4	0.0208731	0.00350804	0.00949533	0.00042725		9.4	0.004684	0.00197061	0.00421197	0.00362478		9.4	0.0142773	0.00271363	0.00248358	0.00244259		9.4	0.00512824	0.00234378	0.00386945	0.0053672
9.6	0.00999382	0.00317985	-0.00258944	0.00193907		9.6	0.0309148	0.00624878	0.00269029	0.00395858		9.6	0.0211017	0.00365086	0.0099414	0.00090626		9.6	0.00476824	0.00242048	0.00395039	0.00361075		9.6	0.0145136	0.00280459	0.0023794	0.00241369		9.6	0.00488328	0.00259149	0.00365129	0.00494003
9.8	0.0102225	0.00328274	-0.0026696	0.00177924		9.8	0.0311978	0.00630177	0.00277987	0.00395714		9.8	0.0216352	0.00413958	0.0105619	0.00066987		9.8	0.00484424	0.00241329	0.0037653	0.00332912		9.8	0.0148184	0.00302596	0.00266304	0.0022593		9.8	0.00479245	0.00265178	0.00362277	0.0049859
10	0.0107007	0.00365269	-0.00271148	0.00210933		10	0.0318684	0.00624515	0.00281659	0.00423361		10	0.022309	0.00442201	0.0110159	0.00090221		10	0.00508789	0.00248685	0.00384393	0.003634		10	0.0149082	0.00310871	0.0025954	0.00247421		10	0.00471807	0.00253129	0.0033093	0.00543004
10.2	0.0110423	0.00370378	-0.00274315	0.00233078		10.2	0.0327492	0.00619907	0.00305146	0.00443126		10.2	0.0228688	0.00465512	0.0109147	0.00105017		10.2	0.00517975	0.00261486	0.00380051	0.00402646		10.2	0.0146158	0.00321015	0.00264131	0.00246912		10.2	0.00526922	0.00243401	0.00327778	0.00565508
10.4	0.011448	0.00376057	-0.00298678	0.00236273		10.4	0.0334892	0.00592533	0.00342476	0.00449831		10.4	0.0234959	0.0047177	0.010856	0.0010061		10.4	0.00565676	0.00285993	0.00395671	0.00412364		10.4	0.0147271	0.00336935	0.00266228	0.00276872		10.4	0.00551711	0.0025157	0.00336912	0.00571141
10.6	0.011791	0.00382323	-0.00267374	0.00242943		10.6	0.0342866	0.00577075	0.00393835	0.00459786		10.6	0.0240371	0.00490977	0.0109878	0.00108811		10.6	0.0059021	0.00318129	0.00400374	0.00461909		10.6	0.0151747	0.00374534	0.00258582	0.00284255		10.6	0.00592119	0.00246862	0.0035979	0.00580082
10.8	0.0120024	0.0040344	-0.00290311	0.00285447		10.8	0.0348786	0.00596399	0.00416713	0.0048146		10.8	0.0246704	0.00479778	0.0111939	0.00108844		10.8	0.00624013	0.00295798	0.00414536	0.00498536		10.8	0.0154266	0.003896	0.00283077	0.00322687		10.8	0.00645986	0.00257854	0.00359003	0.00632959
11	0.0120841	0.0039677	-0.00320068	0.00293445		11	0.0357796	0.00622973	0.00444566	0.00494834		11	0.0254271	0.00487131	0.0117358	0.00106261		11	0.00621047	0.00340775	0.00408899	0.00501154		11	0.0158634	0.00411686	0.00289015	0.00357268		11	0.00668403	0.00264761	0.00373163	0.0065365
11.2	0.0122401	0.00401735	-0.00325356	0.0032125		11.2	0.0365891	0.00631303	0.00461301	0.00464615		11.2	0.0262915	0.00472561	0.0119559	0.0008757		11.2	0.00632433	0.00340465	0.0039809	0.00520832		11.2	0.0164283	0.00433477	0.0031354	0.00388849		11.2	0.00677731	0.00265061	0.00401738	0.00652018
11.4	0.0127987	0.00402734	-0.00297912	0.00350952		11.4	0.037105	0.00640479	0.00494855	0.00458982		11.4	0.0270535	0.00466646	0.0124108	0.00065342		11.4	0.0064445	0.00325463	0.00414246	0.00526347		11.4	0.0172288	0.00434358	0.00342463	0.00427993		11.4	0.00699566	0.00233738	0.00408867	0.00694769
11.6	0.0131633	0.00415106	-0.00276497	0.00366604		11.6	0.0374318	0.00663605	0.00541852	0.00426759		11.6	0.0274968	0.00509331	0.0126058	0.00047811		11.6	0.00690476	0.00318077	0.00433038	0.00567208		11.6	0.0175224	0.00422645	0.0033623	0.0045144		11.6	0.0072143	0.00215625	0.00423787	0.00724784
11.8	0.0138061	0.00418534	-0.0025173	0.00378747		11.8	0.0382309	0.00688107	0.00564159	0.00414434		11.8	0.0283741	0.00509107	0.0128035	0.00029684		11.8	0.00686375	0.00295323	0.00433101	0.00539664		11.8	0.0174848	0.00429553	0.00318154	0.00470793		11.8	0.0072998	0.00191834	0.00464105	0.00740101
12	0.0142984	0.0042422	-0.00236975	0.00402914		12	0.0388705	0.00711205	0.00589247	0.00411673		12	0.0289485	0.00523163	0.0132218	0.00066502		12	0.00730706	0.00281494	0.00487125	0.00569103		12	0.0179108	0.00435854	0.00355353	0.00484913		12	0.00752324	0.00205441	0.00501489	0.00723326
12.2	0.0141708	0.00460274	-0.00219685	0.00430466		12.2	0.0388853	0.00712602	0.00622924	0.00415124		12.2	0.0296138	0.00489527	0.0136057	0.00062692		12.2	0.00741564	0.00283203	0.0050388	0.00556722		12.2	0.0179936	0.00423664	0.00358971	0.00481228		12.2	0.0077093	0.00244336	0.00531598	0.00703925
12.4	0.0146153	0.00490981	-0.0018175	0.00401038		12.4	0.0397121	0.00744252	0.00655099	0.00432489		12.4	0.0303694	0.00498206	0.0139681	0.00063971		12.4	0.00783672	0.00296471	0.00555182	0.00555673		12.4	0.0181814	0.0042862	0.00356274	0.00480627		12.4	0.00812959	0.0025056	0.00566563	0.00692716
12.6	0.0145066	0.00505128	-0.00149144	0.00392366		12.6	0.0406278	0.00772396	0.00671331	0.00440614		12.6	0.0312327	0.00483602	0.0145962	0.00089423		12.6	0.00805198	0.00285011	0.00564427	0.00554042		12.6	0.0183962	0.00443243	0.00360803	0.0043288		12.6	0.00804132	0.0025586	0.00578327	0.00696691
12.8	0.0149014	0.00498073	-0.0013317	0.00385033		12.8	0.0411542	0.00803852	0.00665715	0.00457603		12.8	0.0317501	0.00467317	0.0149504	0.00058673		12.8	0.00868864	0.00309775	0.00571243	0.00554002		12.8	0.0186456	0.00459778	0.003678	0.00431748		12.8	0.00818498	0.00285804	0.00606507	0.00712978
13	0.015368	0.00506165	-0.00106628	0.00431178		13	0.041731	0.0084395	0.00723108	0.00459711		13	0.0327241	0.00505815	0.0150892	0.00078699		13	0.00857223	0.00276688	0.00577618	0.00556914		13	0.0188005	0.00483671	0.00367211	0.00454026		13	0.00826884	0.00318088	0.00605966	0.00759439
13.2	0.0158413	0.00514964	-0.00062168	0.00438769		13.2	0.0425128	0.00897444	0.0073287	0.00445097		13.2	0.0336622	0.00520614	0.015565	0.00127064		13.2	0.00870433	0.00287769	0.00605013	0.00526809		13.2	0.0193022	0.00487562	0.00362987	0.00492805		13.2	0.00846386	0.00353697	0.00601876	0.00735953
13.4	0.0158742	0.00513452	-0.00074648	0.00402426		13.4	0.0430902	0.00900977	0.00744646	0.00477073		13.4	0.0340249	0.00543613	0.015751	0.0016882		13.4	0.00866454	0.00329169	0.00593929	0.00511017		13.4	0.0195195	0.00502034	0.00369561	0.00500605		13.4	0.00879645	0.0038979	0.00586107	0.0070941
13.6	0.0160759	0.0051603	-0.00091013	0.00374716		13.6	0.0438932	0.00904278	0.00756968	0.00500201		13.6	0.0344171	0.00526173	0.0159635	0.0018144		13.6	0.00896816	0.00328062	0.00564921	0.00501951		13.6	0.0197452	0.00479186	0.00369922	0.00518173		13.6	0.00861437	0.00397096	0.00565846	0.00685127
13.8	0.0162169	0.00525796	-0.00086608	0.00375291		13.8	0.044977	0.00893487	0.00790082	0.0048915		13.8	0.0347882	0.00537196	0.0164176	0.00188015		13.8	0.00921725	0.00323051	0.00577869	0.0047881		13.8	0.0203082	0.00484413	0.00401501	0.00564492		13.8	0.00855433	0.0041094	0.00569284	0.00716992
14	0.0164862	0.00512866	-0.00118883	0.00403455		14	0.0457988	0.00872343	0.008272	0.00496273		14	0.0348131	0.00550711	0.016539	0.00213164		14	0.00952749	0.00361402	0.00605038	0.0050159		14	0.0203741	0.00486978	0.00381867	0.00595682		14	0.00845229	0.00419901	0.0057777	0.00730054
14.2	0.0166321	0.00478092	-0.00145661	0.00386336		14.2	0.0462487	0.00860536	0.00858856	0.00503803		14.2	0.0348221	0.00551594	0.016328	0.00255926		14.2	0.00969479	0.00384246	0.00639858	0.00498704		14.2	0.0205655	0.00484089	0.00409497	0.00641979		14.2	0.00846652	0.004334	0.00589386	0.00749472
14.4	0.0168357	0.00469724	-0.00149689	0.00383433		14.4	0.047213	0.00861717	0.00864672	0.00504057		14.4	0.0350584	0.00535277	0.0164597	0.00256432		14.4	0.0101005	0.00405794	0.00679088	0.00507172		14.4	0.0212117	0.00480461	0.00407461	0.00642473		14.4	0.00817119	0.00406181	0.00570174	0.00768566
14.6	0.0166842	0.00448615	-0.00137108	0.00381732		14.6	0.0479793	0.00906112	0.00871025	0.0052172		14.6	0.0354215	0.0053032	0.0167398	0.00317265		14.6	0.0101134	0.00438001	0.00696227	0.00532663		14.6	0.02195	0.0048079	0.00438915	0.00661351		14.6	0.00831226	0.00403902	0.00556484	0.00791308
14.8	0.0167307	0.00445276	-0.00159403	0.00390742		14.8	0.048741	0.00947336	0.00871803	0.005183		14.8	0.036125	0.00529853	0.0171314	0.00339554		14.8	0.0099305	0.00506928	0.00739793	0.00529734		14.8	0.0223121	0.00474012	0.00459815	0.00703357		14.8	0.00852277	0.0040167	0.00541589	0.0082441
15	0.0171034	0.00454627	-0.00146159	0.00385088		15	0.0493027	0.00943296	0.00867795	0.0053582		15	0.0367177	0.00537663	0.0172657	0.00309853		15	0.0101773	0.00564594	0.00765166	0.005529		15	0.0227841	0.00489797	0.00454302	0.00743821		15	0.00841725	0.00379007	0.00579331	0.008447
15.2	0.0175385	0.00463339	-0.00137857	0.00430842		15.2	0.0500071	0.00936265	0.00882542	0.00551514		15.2	0.0372803	0.00539698	0.017169	0.0030395		15.2	0.0102458	0.00566437	0.00772695	0.00532543		15.2	0.0233972	0.00488879	0.00500771	0.00759703		15.2	0.00875972	0.0036288	0.00601765	0.00864708
15.4	0.0177233	0.00479403	-0.00102834	0.0041334		15.4	0.0508381	0.00932273	0.00910379	0.00589719		15.4	0.037844	0.00568627	0.017755	0.00296689		15.4	0.0104581	0.00570112	0.00791056	0.00520529		15.4	0.0239998	0.00502986	0.00523477	0.0075484		15.4	0.0088299	0.00334729	0.00580751	0.00893747
15.6	0.0180815	0.00484983	-0.00105217	0.00410587		15.6	0.0516491	0.00943303	0.00879099	0.00570522		15.6	0.0383241	0.00611281	0.0180283	0.00312517		15.6	0.0105102	0.00590413	0.00795407	0.00547898		15.6	0.02415	0.00489228	0.00552635	0.00737716		15.6	0.00910244	0.00330709	0.00602855	0.00919907
15.8	0.0185656	0.00487078	-0.00083082	0.004337		15.8	0.0525993	0.0091494	0.00883339	0.00579494		15.8	0.0388953	0.00608998	0.0185615	0.00309264		15.8	0.0104426	0.00597933	0.00816891	0.00527834		15.8	0.0242195	0.00518428	0.00578778	0.00712941		15.8	0.00915626	0.00337673	0.00626287	0.00926374
16	0.0190276	0.00511424	-0.00060193	0.00455534		16	0.0531676	0.00909381	0.00882384	0.00580507		16	0.0397701	0.0063507	0.0193654	0.00328666		16	0.0109133	0.00575007	0.00826808	0.00558656		16	0.0244245	0.0056034	0.00623776	0.00712279		16	0.00940576	0.00376627	0.00613915	0.00916515
16.2	0.019268	0.00529305	-0.00011075	0.00439378		16.2	0.0538159	0.00872303	0.00865943	0.00605305		16.2	0.0404014	0.00636213	0.0197606	0.00371942		16.2	0.0109976	0.00569122	0.0086572	0.0053503		16.2	0.0242925	0.00563811	0.00648846	0.00679958		16.2	0.00960765	0.00399146	0.00611633	0.00915963
16.4	0.0196121	0.00539699	0.00045015	0.0041291		16.4	0.054419	0.00845634	0.00874851	0.00667771		16.4	0.0411752	0.0067817	0.0203778	0.00344948		16.4	0.0115357	0.00570503	0.00893869	0.00544996		16.4	0.024712	0.00564864	0.00683161	0.0065304		16.4	0.010083	0.00391538	0.00616384	0.00911488
16.6	0.0198555	0.0056812	0.0005963	0.00415241		16.6	0.0551475	0.00833449	0.0088002	0.00667886		16.6	0.0420811	0.00702488	0.0209818	0.00331539		16.6	0.0117833	0.00581183	0.0088767	0.00569606		16.6	0.0246565	0.00558335	0.00686106	0.00640392		16.6	0.0101461	0.00413677	0.00603747	0.00903954
16.8	0.0202964	0.00566223	0.00084154	0.00400543		16.8	0.0558228	0.00848759	0.00925682	0.00705222		16.8	0.0426472	0.00753163	0.0212214	0.00311134		16.8	0.012078	0.00578155	0.00904879	0.0058174		16.8	0.0245901	0.00556968	0.00681007	0.00641044		16.8	0.0106901	0.0043459	0.00605672	0.00918671
17	0.0205433	0.00543162	0.00093799	0.00386835		17	0.0566004	0.00876647	0.00959964	0.00661731		17	0.0438471	0.00771269	0.0220259	0.00338875		17	0.0116399	0.00541009	0.00921925	0.00610751		17	0.024634	0.00585748	0.00668155	0.0060713		17	0.0110697	0.00463058	0.00601313	0.00916721
17.2	0.0207724	0.00562016	0.00096684	0.00374835		17.2	0.0574525	0.00864505	0.0096095	0.00666298		17.2	0.0443962	0.00769923	0.0227299	0.003353		17.2	0.011433	0.00584986	0.00914345	0.00624166		17.2	0.0246284	0.00595514	0.00685862	0.00619348		17.2	0.0112895	0.00502873	0.00627637	0.0087979
17.4	0.0209693	0.0059247	0.00090556	0.00380146		17.4	0.0582933	0.00841173	0.00965721	0.00650955		17.4	0.0448332	0.00771645	0.0229224	0.00337171		17.4	0.0110192	0.00620711	0.00902182	0.006474		17.4	0.0246823	0.00585074	0.00710486	0.0059823		17.4	0.0114595	0.00513473	0.00657135	0.00878053
17.6	0.021268	0.00596746	0.00102107	0.00387921		17.6	0.0589897	0.00819251	0.0100536	0.00653051		17.6	0.0454691	0.00786803	0.0232203	0.00347467		17.6	0.0110178	0.00587397	0.00891841	0.00690849		17.6	0.0251291	0.00583996	0.00746933	0.00595985		17.6	0.011378	0.00502411	0.00686208	0.00876187
17.8	0.0212065	0.00618209	0.00099855	0.00450142		17.8	0.0597241	0.00802531	0.0103179	0.00633946		17.8	0.0460735	0.00768598	0.0235271	0.00373983		17.8	0.0111788	0.00592338	0.00881694	0.00704596		17.8	0.0252948	0.00601652	0.00762156	0.00605553		17.8	0.011554	0.00513519	0.00677147	0.00876937
18	0.0215315	0.00602252	0.00106958	0.00455411		18	0.0602177	0.00830822	0.0103972	0.00624447		18	0.0468371	0.00772963	0.0236033	0.00394918		18	0.0113231	0.0058678	0.00876381	0.00722823		18	0.0250868	0.00625428	0.00767198	0.00605968		18	0.011641	0.00529117	0.00717281	0.00900323
18.2	0.0216161	0.00611579	0.00108708	0.00415814		18.2	0.0606737	0.00852368	0.0107165	0.00664387		18.2	0.0473365	0.00786562	0.023909	0.0042517		18.2	0.0113561	0.00586849	0.00886055	0.00706461		18.2	0.025407	0.00640656	0.00797308	0.00599587		18.2	0.0118716	0.00549235	0.00722331	0.00917591
18.4	0.0218018	0.00603055	0.00108825	0.0043171		18.4	0.0611987	0.00852079	0.0110964	0.00652122		18.4	0.0480334	0.00757034	0.0240032	0.00440994		18.4	0.0112302	0.00615246	0.00866472	0.00712572		18.4	0.0257962	0.00660443	0.00777643	0.00574017		18.4	0.0122713	0.00525106	0.00717533	0.00931951
18.6	0.0220831	0.00575229	0.00073287	0.00422021		18.6	0.0615981	0.00882462	0.0113818	0.00663743		18.6	0.0486392	0.00729779	0.0239425	0.00478161		18.6	0.0109785	0.0062225	0.00854099	0.00728851		18.6	0.0264279	0.006378	0.00760429	0.00601659		18.6	0.0128324	0.00546561	0.00718728	0.00939037
18.8	0.0225147	0.00603221	0.00105308	0.00431388		18.8	0.061758	0.00915108	0.0117509	0.006647		18.8	0.048976	0.00750156	0.0239858	0.00472743		18.8	0.0108358	0.0066772	0.00871578	0.00763795		18.8	0.0264312	0.00629505	0.00753771	0.00619237		18.8	0.0131333	0.00526112	0.00740954	0.00967307
19	0.0229132	0.00599578	0.00125949	0.00459462		19	0.0627403	0.00917189	0.0122525	0.00670123		19	0.0494177	0.00735425	0.0238444	0.00445947		19	0.0112895	0.00639318	0.00887834	0.00775796		19	0.0268351	0.00642214	0.00758802	0.00651432		19	0.0132623	0.0053412	0.00801855	0.0100253
19.2	0.0230164	0.00596185	0.00103165	0.00463288		19.2	0.0635944	0.00942349	0.0127867	0.00694756		19.2	0.0498435	0.00704846	0.0239172	0.00481241		19.2	0.0115157	0.00641738	0.00878957	0.00741695		19.2	0.0276747	0.00651075	0.00760369	0.00683938		19.2	0.0134808	0.00514787	0.00812328	0.0103657
19.4	0.0233169	0.00610825	0.00114416	0.00453599		19.4	0.0646992	0.00956476	0.0128477	0.00695776		19.4	0.0501041	0.00706143	0.0241519	0.00491078		19.4	0.0116726	0.00648969	0.00895411	0.0076203		19.4	0.0282066	0.00689718	0.00754736	0.00706278		19.4	0.0138011	0.00502017	0.008005	0.0105222
19.6	0.0237018	0.00606832	0.00100239	0.00511451		19.6	0.0654585	0.00985088	0.0125965	0.00688174		19.6	0.0505168	0.00698471	0.0242659	0.0050638		19.6	0.011837	0.00646646	0.00905136	0.00754262		19.6	0.0284033	0.00680981	0.00779325	0.0073525		19.6	0.0139832	0.00500689	0.00789988	0.0106065
19.8	0.0242952	0.00621566	0.00074317	0.00539987		19.8	0.0660583	0.00969087	0.0127216	0.0071685		19.8	0.0508532	0.00714531	0.0240277	0.0053274		19.8	0.0120553	0.00649621	0.00921611	0.00730603		19.8	0.0286541	0.00725954	0.00799052	0.00748402		19.8	0.0139382	0.00479405	0.00789237	0.0104589
20	0.0248939	0.00637851	0.00075097	0.00554308		20	0.066519	0.00986099	0.0127299	0.00730997		20	0.0514522	0.0074684	0.0245646	0.00550946		20	0.0126083	0.00599406	0.00949252	0.00747677		20	0.0286689	0.0074473	0.00798443	0.00774105		20	0.0141632	0.00483505	0.0080454	0.0105627
20.2	0.0252186	0.00631922	0.00124415	0.00528908		20.2	0.066984	0.0100135	0.0125048	0.0074969		20.2	0.051608	0.00751306	0.0249888	0.00570986		20.2	0.0131073	0.00609487	0.00990039	0.00747527		20.2	0.0290046	0.00731528	0.00791211	0.00781744		20.2	0.0140094	0.00446025	0.00837403	0.010724
20.4	0.0257347	0.00660285	0.00154731	0.0052491		20.4	0.0677538	0.0100038	0.0130758	0.00748556		20.4	0.0518733	0.00801818	0.0250732	0.0054873		20.4	0.0135879	0.0062577	0.0098383	0.00751738		20.4	0.0294286	0.00734255	0.00748043	0.0077281		20.4	0.0144081	0.00437163	0.008436	0.0104879
20.6	0.0264121	0.00687487	0.00150407	0.00534145		20.6	0.0687265	0.0101522	0.0136055	0.00713921		20.6	0.0523853	0.00821733	0.0254519	0.00525401		20.6	0.0134683	0.00643549	0.0100884	0.00766231		20.6	0.0297387	0.00758189	0.00745371	0.0078949		20.6	0.0145848	0.00420516	0.00854449	0.0103995
20.8	0.0267911	0.00674301	0.00143976	0.00533524		20.8	0.0691445	0.0105578	0.0138348	0.00721028		20.8	0.0525863	0.0083627	0.0259252	0.004965		20.8	0.0135174	0.0064317	0.0105145	0.00781809		20.8	0.0297938	0.00770379	0.00741449	0.00785928		20.8	0.0146442	0.00434237	0.00843685	0.0106903
21	0.0271708	0.00684125	0.00171496	0.00545256		21	0.0699089	0.0105583	0.013794	0.00670484		21	0.0531721	0.00823085	0.0266581	0.00446319		21	0.0136266	0.00647519	0.0106345	0.0081576		21	0.0302454	0.00824416	0.00755949	0.00793028		21	0.0147491	0.00428074	0.00861461	0.0108514
21.2	0.0270537	0.00703192	0.00195402	0.00584977		21.2	0.0707232	0.0103756	0.0137642	0.00684997		21.2	0.0538634	0.00813073	0.0267498	0.0044996		21.2	0.0139505	0.00657051	0.0109768	0.00806417		21.2	0.0303621	0.00874306	0.00798316	0.00821492		21.2	0.0148452	0.00432574	0.00878593	0.0106338
21.4	0.0273499	0.00737851	0.00215822	0.00567329		21.4	0.0715129	0.0101288	0.013931	0.0066074		21.4	0.0547106	0.00808869	0.0271008	0.00443482		21.4	0.01433	0.00666472	0.0111891	0.00849508		21.4	0.0308236	0.00887112	0.008189	0.00831394		21.4	0.0151303	0.00443156	0.00882758	0.0106225
21.6	0.0276574	0.00730162	0.00257562	0.00563396		21.6	0.0720767	0.00989362	0.0140804	0.00705339		21.6	0.0556812	0.00792215	0.0274231	0.00411086		21.6	0.0144295	0.00634588	0.0112943	0.00845303		21.6	0.0314597	0.00927786	0.00805876	0.00848936		21.6	0.0152966	0.00461959	0.00876816	0.0105219
21.8	0.0278502	0.00747302	0.0027406	0.00595343		21.8	0.0725972	0.00977347	0.0141665	0.00680089		21.8	0.0565456	0.00786047	0.0276953	0.00405616		21.8	0.0145739	0.0063344	0.0111533	0.00851488		21.8	0.0316784	0.00937514	0.00802929	0.00840333		21.8	0.0150327	0.00492289	0.00855566	0.0105606
22	0.0279092	0.00747102	0.00298311	0.00559736		22	0.0729707	0.00974423	0.0140527	0.00701493		22	0.056977	0.00766688	0.028168	0.0040069		22	0.0149145	0.006386	0.0113147	0.00849185		22	0.0319798	0.00971628	0.00812445	0.00842458		22	0.014894	0.00524137	0.008653	0.0109605
22.2	0.0277752	0.00737861	0.00266676	0.00509498		22.2	0.0730028	0.00927067	0.0144424	0.0071891		22.2	0.0574679	0.00767051	0.0284293	0.00386566		22.2	0.0148227	0.00649208	0.0114713	0.00860683		22.2	0.0323414	0.00979212	0.00815865	0.00811201		22.2	0.0149719	0.0056425	0.00820977	0.0111529
22.4	0.0282454	0.00723801	0.00249739	0.00517459		22.4	0.0736485	0.00925411	0.0142976	0.00692287		22.4	0.0579162	0.00750661	0.0286663	0.00372743		22.4	0.0145115	0.00648138	0.0117881	0.00883909		22.4	0.0328026	0.00996629	0.0080516	0.00816154		22.4	0.0150339	0.00579324	0.00792017	0.0111522
22.6	0.0284216	0.00730695	0.00239415	0.00499541		22.6	0.0742791	0.00942942	0.0143357	0.00688109		22.6	0.0582302	0.0075145	0.0289514	0.00354059		22.6	0.0145557	0.00652203	0.01189	0.00928962		22.6	0.0333104	0.00964766	0.0081751	0.00813487		22.6	0.0148973	0.00608778	0.00793127	0.0113161
22.8	0.0287236	0.00754151	0.0024451	0.00490905		22.8	0.0748704	0.00951633	0.0146478	0.00707078		22.8	0.0588783	0.00744346	0.0292211	0.00347716		22.8	0.014951	0.00677041	0.0121341	0.00942101		22.8	0.0334565	0.00950556	0.00867029	0.00817567		22.8	0.0150685	0.00637183	0.00836761	0.0114449
23	0.0292205	0.00753006	0.00227625	0.00498652		23	0.0759488	0.0092142	0.0149885	0.00756837		23	0.0595893	0.00704485	0.0296768	0.00337186		23	0.015502	0.00651009	0.0123392	0.00944915		23	0.033919	0.00923632	0.00880798	0.00829121		23	0.0154135	0.00661142	0.00866889	0.011274
23.2	0.0294291	0.00787919	0.00204432	0.00476656		23.2	0.0765265	0.00946418	0.0148766	0.00768562		23.2	0.060106	0.00674876	0.0298094	0.00352028		23.2	0.0154872	0.00686551	0.0123517	0.00952176		23.2	0.0344385	0.00931517	0.00890735	0.00856305		23.2	0.0158184	0.0066429	0.00866258	0.0109666
23.4	0.0298322	0.00818727	0.00202694	0.0052274		23.4	0.0771335	0.00936242	0.0146196	0.00766884		23.4	0.0603413	0.00711339	0.0300219	0.0032766		23.4	0.0155825	0.00695033	0.0123315	0.00948148		23.4	0.0347227	0.00932187	0.00913732	0.00860565		23.4	0.0161879	0.00665156	0.0085298	0.0109706
23.6	0.0302346	0.00819487	0.00212385	0.00525459		23.6	0.0776058	0.00946932	0.0145232	0.00758475		23.6	0.0609455	0.00708676	0.0300351	0.0034274		23.6	0.0157436	0.00717864	0.0123902	0.0094796		23.6	0.0348353	0.00928816	0.00963433	0.0085213		23.6	0.0165952	0.00678232	0.00899455	0.0106886
23.8	0.0307614	0.00848585	0.0024759	0.00538264		23.8	0.0781807	0.00916445	0.014532	0.00757346		23.8	0.0613588	0.00731389	0.0303262	0.00369473		23.8	0.0163308	0.00718028	0.0123702	0.00959361		23.8	0.0349011	0.00903393	0.00988606	0.00849654		23.8	0.0169567	0.00653822	0.00936751	0.0105899
24	0.0309693	0.00856907	0.00324933	0.00540102		24	0.0786553	0.00926896	0.0147057	0.00781917		24	0.0618036	0.007475	0.0314192	0.00378109		24	0.0169868	0.00696679	0.0124608	0.00988129		24	0.0348184	0.00879231	0.00999392	0.00844983		24	0.0172768	0.00664244	0.00979903	0.0105225
24.2	0.0313423	0.00842241	0.00375067	0.00518681		24.2	0.0792732	0.00943575	0.0148501	0.00768485		24.2	0.061956	0.00729727	0.0316792	0.0038775		24.2	0.0173784	0.007295	0.01229	0.00997897		24.2	0.0352677	0.0086672	0.0101243	0.00839673		24.2	0.0174991	0.00645194	0.00984173	0.0104613
24.4	0.0319931	0.00864028	0.00350394	0.00525478		24.4	0.0802221	0.00940743	0.0153129	0.00791804		24.4	0.0622205	0.00743706	0.0316778	0.00384137		24.4	0.0177566	0.00745136	0.0125668	0.0100018		24.4	0.0353121	0.00875088	0.0101788	0.00824876		24.4	0.0184257	0.00640671	0.00986306	0.0102659
24.6	0.0323107	0.00867803	0.00323462	0.00550518		24.6	0.0810672	0.00948906	0.0156169	0.00768121		24.6	0.0628967	0.00745368	0.0323674	0.00351214		24.6	0.0179802	0.00745644	0.0127444	0.0101971		24.6	0.0356122	0.00861656	0.0104499	0.00831272		24.6	0.0187815	0.0064872	0.00982844	0.00994503
24.8	0.032482	0.00831214	0.00333986	0.00580261		24.8	0.0817312	0.0097155	0.0155782	0.00735285		24.8	0.0634732	0.00736485	0.0326572	0.00379432		24.8	0.018412	0.00751968	0.0128082	0.0102072		24.8	0.0352783	0.00868788	0.0104879	0.00832955		24.8	0.019288	0.00645895	0.00973021	0.0100434
25	0.0322489	0.00808405	0.00357231	0.0056732		25	0.0826841	0.00945596	0.0157012	0.00700156		25	0.0639053	0.00770579	0.033122	0.00407603		25	0.01888	0.00779281	0.0129964	0.0101676		25	0.0356133	0.00908773	0.0105496	0.00835896		25	0.019818	0.00611291	0.00981784	0.00989103
25.2	0.0319666	0.00783237	0.00354603	0.00573782		25.2	0.0835803	0.00922589	0.0160222	0.00703829		25.2	0.0646824	0.00778632	0.0336039	0.00443183		25.2	0.0191746	0.00795519	0.0133022	0.0100468		25.2	0.0359399	0.00911738	0.0107001	0.00854308		25.2	0.0200577	0.00602757	0.0100128	0.00938204
25.4	0.0322157	0.00799975	0.00375227	0.00564436		25.4	0.0843448	0.00894756	0.0161633	0.00717127		25.4	0.0653172	0.00793078	0.0340536	0.00438033		25.4	0.0192398	0.00801374	0.0135851	0.00997621		25.4	0.0362458	0.00892851	0.0106129	0.00871776		25.4	0.0199908	0.00596377	0.0100304	0.00944181
25.6	0.0323749	0.00802213	0.00385153	0.00559136		25.6	0.0848863	0.00882418	0.0164133	0.00744399		25.6	0.0660367	0.00784726	0.0343573	0.00479682		25.6	0.0193679	0.00774025	0.0139149	0.0098056		25.6	0.0364961	0.00899931	0.0101751	0.00877377		25.6	0.0199403	0.00612062	0.0101866	0.0096311
25.8	0.0319527	0.00807722	0.00361211	0.00568969		25.8	0.085172	0.00915795	0.0165909	0.00729601		25.8	0.0667175	0.00823502	0.0344802	0.00521011		25.8	0.0195886	0.00773908	0.014094	0.0100573		25.8	0.0367013	0.00893658	0.0100242	0.00870391		25.8	0.0197668	0.005943	0.0100973	0.0099013
26	0.0316075	0.00836099	0.0034518	0.00558192		26	0.0856734	0.00920174	0.0165982	0.00767438		26	0.0674643	0.0079581	0.0346733	0.00531735		26	0.0198224	0.00774272	0.0143121	0.00988699		26	0.0367464	0.00915443	0.0101764	0.0090346		26	0.020184	0.00613241	0.00990059	0.0102307
26.2	0.031608	0.00834896	0.00322672	0.00585513		26.2	0.0861977	0.00916521	0.016882	0.00772045		26.2	0.0681844	0.00822455	0.0345365	0.00568696		26.2	0.0193614	0.00773532	0.0144235	0.00982574		26.2	0.0368559	0.00944603	0.010276	0.00901164		26.2	0.0204722	0.00592789	0.00965456	0.0105199
26.4	0.0321741	0.00858758	0.00329821	0.0063892		26.4	0.0871443	0.00942611	0.0170409	0.00807517		26.4	0.0687304	0.00818019	0.0347783	0.00598672		26.4	0.0192296	0.00775675	0.0145809	0.00979948		26.4	0.0372661	0.00983871	0.0102377	0.00930911		26.4	0.0205608	0.00595246	0.009856	0.010582
26.6	0.0323121	0.00883705	0.0030646	0.00666251		26.6	0.0874736	0.00948571	0.0174458	0.00841332		26.6	0.0693929	0.00814989	0.0346725	0.00624553		26.6	0.0193337	0.00801226	0.0144207	0.00995273		26.6	0.0375049	0.00976277	0.0107339	0.00923229		26.6	0.0205758	0.00601561	0.0101006	0.0109952
26.8	0.0328012	0.00892799	0.00269218	0.0069135		26.8	0.0879986	0.0100879	0.017586	0.00887274		26.8	0.0703631	0.00778357	0.0343281	0.00634558		26.8	0.019407	0.00799071	0.014365	0.00975988		26.8	0.0379377	0.00979029	0.011125	0.00964021		26.8	0.0208848	0.00605037	0.0100124	0.0110121
27	0.0333654	0.00906427	0.0028149	0.00697134		27	0.0887261	0.0100431	0.0179826	0.00907443		27	0.0707613	0.00782205	0.0345659	0.00642723		27	0.0193871	0.00787824	0.0147082	0.00992448		27	0.0381187	0.0099491	0.0111852	0.00986097		27	0.0211927	0.00579736	0.00989162	0.0108088
27.2	0.0334549	0.00922113	0.00266541	0.00706209		27.2	0.0893346	0.0103015	0.0178403	0.00889248		27.2	0.071195	0.00791481	0.0344632	0.0067782		27.2	0.0191128	0.00817274	0.0146203	0.0102134		27.2	0.0385806	0.0100881	0.0113748	0.010021		27.2	0.0213408	0.00598402	0.0100105	0.0111162
27.4	0.0339504	0.00907478	0.00313081	0.00705101		27.4	0.0901691	0.0104795	0.0181043	0.00892499		27.4	0.0715297	0.00804207	0.034411	0.00676304		27.4	0.0192055	0.00846789	0.0142803	0.010113		27.4	0.0392303	0.0100128	0.0116849	0.0101025		27.4	0.0215649	0.00613896	0.0101233	0.0118572
27.6	0.0342956	0.00920361	0.00370249	0.00700206		27.6	0.0908401	0.0107673	0.0185405	0.00886636		27.6	0.0722093	0.0078514	0.034677	0.00705363		27.6	0.0192639	0.00893949	0.0143968	0.0103569		27.6	0.0392462	0.00994019	0.0122743	0.0102044		27.6	0.021786	0.00620068	0.0105734	0.0119608
27.8	0.0347509	0.00956496	0.00427032	0.00727832		27.8	0.0914691	0.0108313	0.0190938	0.00937605		27.8	0.0726777	0.00779409	0.0354268	0.00729956		27.8	0.0194175	0.00898787	0.0143208	0.0103561		27.8	0.0396611	0.00961559	0.0123211	0.0104593		27.8	0.0216161	0.00620163	0.0104743	0.0123241
28	0.0353045	0.00940036	0.00388864	0.00702273		28	0.0920362	0.0114936	0.0192568	0.00948086		28	0.0731103	0.00801786	0.0358166	0.00735691		28	0.0195397	0.00930662	0.0142502	0.0104751		28	0.0398613	0.00958298	0.0121506	0.010346		28	0.0218523	0.00654657	0.0101995	0.0125088
28.2	0.0361971	0.00939471	0.00390097	0.00675254		28.2	0.0928055	0.0118675	0.0190176	0.00945755		28.2	0.0735818	0.00771349	0.0358221	0.00739407		28.2	0.0194722	0.0097072	0.014321	0.0103331		28.2	0.0402411	0.00958898	0.0121481	0.0103904		28.2	0.0219379	0.00686912	0.0101063	0.0125838
28.4	0.0370022	0.00930525	0.00404262	0.00685827		28.4	0.0938795	0.0119229	0.0191188	0.00967551		28.4	0.0740424	0.00791645	0.0361188	0.00711327		28.4	0.0195099	0.00983783	0.0143182	0.0105315		28.4	0.0404401	0.00955411	0.0116077	0.0102824		28.4	0.0222121	0.00707534	0.0102675	0.0124623
28.6	0.0375719	0.00890205	0.00438272	0.00698308		28.6	0.0948013	0.0116825	0.0196133	0.00906415		28.6	0.0743518	0.00828928	0.0365361	0.00704223		28.6	0.0194764	0.0101678	0.0139532	0.0107147		28.6	0.040725	0.00943368	0.0114906	0.0099116		28.6	0.0222902	0.0073476	0.0103348	0.0123201
28.8	0.0378086	0.00847124	0.00474165	0.00677574		28.8	0.0951603	0.0114934	0.0198617	0.00882209		28.8	0.0745687	0.00841743	0.0365482	0.00704722		28.8	0.0196902	0.0103794	0.0141236	0.0107244		28.8	0.0405057	0.00953081	0.0115196	0.00985959		28.8	0.0227378	0.00754435	0.0108876	0.0126701
29	0.0380723	0.00840076	0.00461367	0.00625981		29	0.0961055	0.0115407	0.0203246	0.0089095		29	0.0747121	0.00865083	0.037094	0.00671682		29	0.0199174	0.0105812	0.0142688	0.0108802		29	0.041077	0.00961981	0.0117013	0.00977024		29	0.022629	0.00773337	0.0110248	0.0123819
29.2	0.038763	0.00866808	0.00461454	0.00645545		29.2	0.0966027	0.0118523	0.020501	0.00899153		29.2	0.0753243	0.00869408	0.0376738	0.00632132		29.2	0.0202364	0.0103844	0.0146078	0.0109562		29.2	0.0415278	0.00975269	0.0117762	0.00976643		29.2	0.0228517	0.00766889	0.0113349	0.0124011
29.4	0.0389851	0.00869859	0.00491545	0.00630806		29.4	0.0970882	0.0120756	0.0205294	0.00899508		29.4	0.0758878	0.00881847	0.0378212	0.00606947		29.4	0.0207814	0.0101265	0.0149944	0.0112364		29.4	0.0415386	0.00982605	0.0116583	0.00973136		29.4	0.0231217	0.00787666	0.0115156	0.0125033
29.6	0.0391036	0.00848378	0.00480558	0.0061672		29.6	0.0975125	0.0122607	0.0205989	0.00901288		29.6	0.0764119	0.00900534	0.0384769	0.00571441		29.6	0.0212825	0.0100757	0.015325	0.0113681		29.6	0.0415697	0.00985166	0.0115069	0.0100035		29.6	0.0236183	0.00800217	0.0118803	0.0126387
29.8	0.0387904	0.00820548	0.00479374	0.00638614		29.8	0.0975495	0.0122151	0.0205676	0.0090813		29.8	0.0767956	0.00935273	0.0387608	0.00549212		29.8	0.021764	0.0102151	0.0154478	0.0115923		29.8	0.041532	0.00997912	0.0117617	0.0102214		29.8	0.0237967	0.00798336	0.0120939	0.0126243
30	0.0387668	0.00832405	0.00485313	0.0068567		30	0.0980019	0.0118161	0.0204971	0.00911498		30	0.0773082	0.0094756	0.0389725	0.00538583		30	0.0221702	0.010181	0.0153158	0.0113692		30	0.0417281	0.0101423	0.0120474	0.0105734		30	0.0240934	0.00806016	0.0121917	0.0127678
30.2	0.0390951	0.00835966	0.00471969	0.00743506		30.2	0.0985772	0.0118139	0.020925	0.00927536		30.2	0.0778019	0.00954455	0.039204	0.00538719		30.2	0.0222618	0.0100211	0.0152622	0.011628		30.2	0.0419733	0.0102701	0.0122117	0.0103478		30.2	0.0240348	0.00791838	0.0124458	0.0129316
30.4	0.0392351	0.00838565	0.00489202	0.00795376		30.4	0.0990533	0.0116677	0.0214576	0.00955885		30.4	0.078807	0.0094639	0.0394989	0.00524172		30.4	0.0226414	0.00971374	0.0154974	0.0118097		30.4	0.0424192	0.0105507	0.0126992	0.0104388		30.4	0.0240005	0.00801625	0.0125372	0.0128193
30.6	0.038953	0.00853087	0.00480786	0.00803243		30.6	0.0993529	0.0115554	0.0218692	0.00969979		30.6	0.0792914	0.00944609	0.0396434	0.00506771		30.6	0.0228156	0.00949493	0.0158287	0.0121045		30.6	0.0426751	0.0108673	0.0130906	0.0103095		30.6	0.0237599	0.00791097	0.0124041	0.0129799
30.8	0.0389941	0.00860096	0.00485649	0.00832411		30.8	0.0996855	0.0117134	0.0221988	0.00981002		30.8	0.0798339	0.00942646	0.0400202	0.00517391		30.8	0.0229463	0.00932109	0.0160471	0.0119472		30.8	0.0429763	0.0111504	0.0131698	0.0106664		30.8	0.0238323	0.00775511	0.0121948	0.0128603
31	0.0390302	0.00862589	0.00475641	0.00796766		31	0.10019	0.0112291	0.0226423	0.0100494		31	0.0803144	0.00969221	0.040639	0.00521316		31	0.0232094	0.00901355	0.0167383	0.012174		31	0.043038	0.0111632	0.0134131	0.0105637		31	0.0237816	0.00758316	0.0123385	0.0127656
31.2	0.0388569	0.00863073	0.00471135	0.00834384		31.2	0.100549	0.0114095	0.0227935	0.00995059		31.2	0.0807135	0.00979761	0.04096	0.00569345		31.2	0.0231549	0.00893126	0.0165143	0.0122547		31.2	0.0438617	0.0109341	0.0135458	0.0106249		31.2	0.0235547	0.00783335	0.0124768	0.0130908
31.4	0.039215	0.00869249	0.00480995	0.00798396		31.4	0.101059	0.0115846	0.0232079	0.0101882		31.4	0.081284	0.00969935	0.0411646	0.00609143		31.4	0.0231702	0.00901015	0.0164679	0.0124996		31.4	0.0442432	0.0106367	0.0137815	0.0108713		31.4	0.0235231	0.00782556	0.012367	0.0130184
31.6	0.0394672	0.00917943	0.00474608	0.00808245		31.6	0.101532	0.0120235	0.0236471	0.0101172		31.6	0.081767	0.0096087	0.0417625	0.00679089		31.6	0.0229001	0.00920039	0.0166922	0.0125069		31.6	0.0440115	0.010601	0.0138317	0.0107204		31.6	0.0231815	0.0078243	0.0123	0.0128641
31.8	0.0396694	0.00935153	0.00470388	0.00812809		31.8	0.102224	0.0121131	0.023873	0.0102772		31.8	0.0821634	0.00965487	0.0421706	0.00712028		31.8	0.0228068	0.00931673	0.016855	0.0124008		31.8	0.0443008	0.0106068	0.0136855	0.0104724		31.8	0.0230058	0.00792352	0.0121389	0.0128994
32	0.0401173	0.0094107	0.00428348	0.00784635		32	0.10304	0.0122043	0.0238018	0.0101748		32	0.0823055	0.00981406	0.0424334	0.00743719		32	0.0226971	0.00940986	0.0168532	0.0124178		32	0.0444333	0.0106079	0.0134228	0.0103856		32	0.0232305	0.00858886	0.0118192	0.012764
32.2	0.0407156	0.00960755	0.00469876	0.00782525		32.2	0.103564	0.0120769	0.0236922	0.0102986		32.2	0.0826584	0.00968372	0.0426378	0.00762192		32.2	0.0223496	0.00963984	0.0167095	0.0124048		32.2	0.0446611	0.0108463	0.0134866	0.0104973		32.2	0.0234349	0.00874298	0.0119955	0.0123459
32.4	0.0413247	0.00958612	0.00471479	0.00751874		32.4	0.104537	0.0116184	0.0238852	0.0102422		32.4	0.0829605	0.00972389	0.0425788	0.00764921		32.4	0.0222944	0.00962873	0.0167275	0.0123333		32.4	0.0449927	0.0109296	0.0132538	0.0102484		32.4	0.0239856	0.00917398	0.0122379	0.0126055
32.6	0.0418245	0.00949483	0.00465019	0.00722002		32.6	0.105201	0.0116108	0.0241618	0.0100202		32.6	0.0832253	0.00978179	0.0427704	0.00779355		32.6	0.02269	0.00991225	0.0168187	0.0124829		32.6	0.0452079	0.0108386	0.0135721	0.0100804		32.6	0.0245033	0.00947291	0.012382	0.0121086
32.8	0.0422214	0.00978744	0.00484005	0.00675419		32.8	0.105717	0.0115565	0.0239929	0.00991344		32.8	0.0841197	0.00957778	0.0427841	0.00816048		32.8	0.0230168	0.00982223	0.017045	0.0125123		32.8	0.0453726	0.0110628	0.0137014	0.0101264		32.8	0.0247184	0.00983701	0.0126316	0.012118
33	0.0429092	0.00988054	0.00473431	0.00647644		33	0.10638	0.0118161	0.0240687	0.00979065		33	0.0846382	0.00917891	0.0432197	0.00803973		33	0.0232568	0.00980139	0.0169829	0.012632		33	0.0460311	0.0114071	0.0138708	0.0101194		33	0.0251529	0.00999763	0.012751	0.0118727
33.2	0.0433195	0.010005	0.00441522	0.00641228		33.2	0.107107	0.0121184	0.0239753	0.00948644		33.2	0.0849546	0.0091477	0.0435256	0.00779823		33.2	0.0236191	0.0097228	0.0169971	0.0126248		33.2	0.0462266	0.0113899	0.0136487	0.0100878		33.2	0.0256336	0.00980685	0.0127878	0.0118695
33.4	0.0435528	0.00982686	0.00453708	0.00627474		33.4	0.107898	0.0121896	0.0240899	0.00900682		33.4	0.0853422	0.00914381	0.0435786	0.00764242		33.4	0.0238267	0.00991943	0.0168773	0.0128187		33.4	0.0462739	0.0114275	0.0135872	0.0104322		33.4	0.0258949	0.00999843	0.013338	0.0117495
33.6	0.0438538	0.0096139	0.00463141	0.0061176		33.6	0.108669	0.0122853	0.0237415	0.00907514		33.6	0.0855096	0.0090588	0.0440983	0.00777382		33.6	0.0238641	0.0100432	0.0170444	0.0125861		33.6	0.0463673	0.0114612	0.0137078	0.0108122		33.6	0.0260143	0.0099764	0.0136347	0.0121802
33.8	0.0442154	0.00971142	0.00473126	0.00619915		33.8	0.109541	0.0124374	0.0237525	0.00892721		33.8	0.0859687	0.00898139	0.0441348	0.00784404		33.8	0.0243633	0.0103733	0.0170698	0.0126819		33.8	0.0463812	0.0117472	0.0137215	0.0106587		33.8	0.0262056	0.0100148	0.0138654	0.0125065
34	0.0447171	0.00988981	0.00511211	0.00649061		34	0.110311	0.0125723	0.0236264	0.00892806		34	0.0871542	0.00905993	0.0443267	0.00778157		34	0.0244448	0.0103646	0.0169837	0.0124005		34	0.0469844	0.0116998	0.01379	0.0106781		34	0.026472	0.0097595	0.0140643	0.0128891
34.2	0.045135	0.0100468	0.0052148	0.00666345		34.2	0.111036	0.0127884	0.0239373	0.00911621		34.2	0.0877955	0.00905622	0.0448165	0.00763955		34.2	0.0245676	0.0106413	0.0172374	0.0124956		34.2	0.0471943	0.0116855	0.0139799	0.0104531		34.2	0.0265883	0.00973497	0.0140899	0.0131785
34.4	0.0453392	0.0100124	0.00550596	0.00708037		34.4	0.111544	0.0125489	0.0239538	0.00932961		34.4	0.0885318	0.00910737	0.0451792	0.00764087		34.4	0.0248406	0.0106866	0.0175925	0.0121829		34.4	0.0474469	0.0120243	0.0140106	0.0107732		34.4	0.0265213	0.00942921	0.0140821	0.0133942
34.6	0.0455485	0.0103719	0.00543524	0.0066558		34.6	0.112115	0.012599	0.0240776	0.00965165		34.6	0.0886883	0.0092867	0.0454102	0.00752496		34.6	0.0250734	0.0107095	0.0178964	0.0123018		34.6	0.0478022	0.0120923	0.0137783	0.010736		34.6	0.0263934	0.00942267	0.0143034	0.0137398
34.8	0.0456831	0.0105017	0.00547596	0.0067166		34.8	0.112831	0.0127304	0.0240697	0.00979641		34.8	0.0894055	0.0095222	0.0458516	0.00759216		34.8	0.0254824	0.0107865	0.0177828	0.0119884		34.8	0.0480922	0.0119601	0.013561	0.010652		34.8	0.0264132	0.0094121	0.0144299	0.0137578
35	0.0459	0.0104709	0.00550664	0.00662314		35	0.113346	0.0127653	0.0241151	0.0101184		35	0.0898853	0.0098895	0.0459931	0.00756238		35	0.0258799	0.0112226	0.0180962	0.0119572		35	0.048553	0.0120233	0.0133697	0.01076		35	0.0263365	0.00945336	0.0144692	0.0140252
35.2	0.0463136	0.0103708	0.00560605	0.00696169		35.2	0.113967	0.0131674	0.0242335	0.0100067		35.2	0.090088	0.0101742	0.0462082	0.00780726		35.2	0.0259948	0.0115442	0.0180045	0.011947		35.2	0.0491844	0.0121798	0.0133232	0.0109842		35.2	0.0264806	0.00944303	0.0145539	0.0139905
35.4	0.0466735	0.010265	0.00569669	0.0069397		35.4	0.114548	0.013361	0.0242464	0.0103577		35.4	0.0906102	0.0104859	0.0460332	0.00801364		35.4	0.0260158	0.011851	0.0179261	0.0122882		35.4	0.0488755	0.0120662	0.0136721	0.0108779		35.4	0.0264911	0.00946671	0.0145916	0.0136606
35.6	0.0465455	0.010221	0.0060201	0.00735911		35.6	0.115401	0.0139146	0.0243759	0.0102928		35.6	0.0909009	0.0108115	0.0466465	0.00802847		35.6	0.0259838	0.0120968	0.0180046	0.0122529		35.6	0.0489246	0.0123514	0.0139014	0.0106012		35.6	0.0265542	0.00954264	0.0147365	0.0136271
35.8	0.0465298	0.0103388	0.00594874	0.00727038		35.8	0.116193	0.0139725	0.0244082	0.0107015		35.8	0.0911399	0.011021	0.0470554	0.00788096		35.8	0.0260713	0.0124469	0.0180881	0.0123601		35.8	0.0491214	0.0124024	0.014119	0.0103974		35.8	0.0267643	0.00970533	0.0149595	0.0134646
36	0.0468605	0.0104467	0.00573936	0.00745792		36	0.1166	0.0141911	0.0245595	0.0111638		36	0.0915021	0.0111832	0.0474596	0.00799907		36	0.0261872	0.0125309	0.0177637	0.0121948		36	0.0492677	0.0122593	0.0142751	0.0104542		36	0.026806	0.00985397	0.0148981	0.013053
36.2	0.0471355	0.0105613	0.00582998	0.00750815		36.2	0.116933	0.0142841	0.0245864	0.0111975		36.2	0.0919107	0.0110791	0.0474693	0.00785269		36.2	0.026297	0.0127577	0.0176249	0.0122651		36.2	0.049478	0.0121193	0.0147422	0.0105435		36.2	0.0267734	0.00982036	0.0151983	0.0127893
36.4	0.0474248	0.0106147	0.00583037	0.00731255		36.4	0.117457	0.0144851	0.0246277	0.0111538		36.4	0.0922985	0.0110699	0.0476865	0.00770141		36.4	0.0266657	0.0127025	0.0178088	0.0120626		36.4	0.0499136	0.0119689	0.0149484	0.0104946		36.4	0.0268502	0.0103645	0.0153032	0.0129029
36.6	0.0476428	0.0104751	0.00592314	0.00722878		36.6	0.117665	0.0145315	0.0248117	0.0111267		36.6	0.0928058	0.0111921	0.0482158	0.00757108		36.6	0.0270842	0.0125669	0.017774	0.0120949		36.6	0.050103	0.0118935	0.0151518	0.0104711		36.6	0.0266646	0.0105703	0.0151016	0.0123117
36.8	0.0476137	0.0104896	0.00605102	0.00696766		36.8	0.11786	0.0144247	0.0250141	0.0112301		36.8	0.0935423	0.0110428	0.0483592	0.00777068		36.8	0.0270478	0.0124177	0.0176554	0.0119963		36.8	0.0504091	0.012447	0.0149932	0.0106755		36.8	0.0265978	0.010643	0.0149479	0.0125999
37	0.0478935	0.0103905	0.00584271	0.00694015		37	0.118441	0.0145376	0.0254099	0.0111883		37	0.0938709	0.0108632	0.0485102	0.00736767		37	0.0272222	0.0123698	0.0174607	0.0120925		37	0.0508654	0.0125629	0.0149831	0.0110442		37	0.027225	0.0107511	0.0150979	0.0126344
37.2	0.0478491	0.0104817	0.00576818	0.00675528		37.2	0.119266	0.0150472	0.025734	0.0109234		37.2	0.0942526	0.0109524	0.0486599	0.00727857		37.2	0.0272553	0.0122879	0.0173914	0.0124788		37.2	0.05102	0.0125906	0.0148784	0.0112841		37.2	0.0275178	0.0104779	0.0149111	0.0127729
37.4	0.0481893	0.0107045	0.00589012	0.0064095		37.4	0.119675	0.0152994	0.0255715	0.0104836		37.4	0.0946307	0.0108288	0.0489066	0.00749219		37.4	0.0270895	0.0124317	0.0177039	0.0127226		37.4	0.0514327	0.0129449	0.0153711	0.0118573		37.4	0.0279044	0.0104233	0.0151525	0.0129809
37.6	0.0483785	0.0108062	0.00589758	0.00612693		37.6	0.120327	0.0154354	0.0256241	0.0106447		37.6	0.0950898	0.0106145	0.0492939	0.00759441		37.6	0.0269661	0.0125092	0.0183551	0.0127273		37.6	0.0517304	0.0128979	0.0155082	0.0122813		37.6	0.0282342	0.0104594	0.0148804	0.0135055
37.8	0.0489239	0.0109768	0.00594488	0.0059403		37.8	0.121077	0.0158792	0.025532	0.0106885		37.8	0.0956746	0.0104232	0.0494682	0.00719995		37.8	0.0269646	0.0126536	0.0185381	0.0129263		37.8	0.0521122	0.0129628	0.0153544	0.0124587		37.8	0.0286733	0.0103513	0.0147369	0.0136205
38	0.0493727	0.010874	0.00600481	0.00582237		38	0.121453	0.015663	0.0256135	0.010756		38	0.0961288	0.0102466	0.0495161	0.0074075		38	0.026852	0.0123547	0.018462	0.0128248		38	0.0525095	0.0128387	0.0157201	0.0128715		38	0.029082	0.0103009	0.0147177	0.0135833
38.2	0.0496436	0.0110774	0.00588449	0.00573103		38.2	0.121852	0.0153849	0.0256521	0.0107224		38.2	0.0965979	0.0102979	0.0499815	0.00739855		38.2	0.0268556	0.0121881	0.0187974	0.0129554		38.2	0.0527954	0.0133252	0.0157517	0.0128597		38.2	0.0289207	0.010236	0.0144915	0.0139115
38.4	0.0502394	0.0110861	0.00563221	0.00564732		38.4	0.122357	0.0152144	0.0256535	0.0108878		38.4	0.096891	0.0100286	0.0502672	0.00712768		38.4	0.0266263	0.0117487	0.0189998	0.0128632		38.4	0.052836	0.0132128	0.0157808	0.0133979		38.4	0.0290324	0.0100363	0.0144653	0.0142718
38.6	0.0505624	0.0114488	0.00558744	0.0056235		38.6	0.122934	0.0152417	0.0258615	0.0110999		38.6	0.0972934	0.0100226	0.0500382	0.00705708		38.6	0.0265224	0.0115468	0.0191434	0.0131963		38.6	0.0530392	0.013305	0.0156926	0.0135442		38.6	0.0291585	0.0102537	0.0146031	0.0140891
38.8	0.0508503	0.0115474	0.00570855	0.00599808		38.8	0.123314	0.0152715	0.0261402	0.0113213		38.8	0.0978564	0.00967146	0.0502831	0.00721905		38.8	0.0269949	0.0116128	0.0192749	0.0131142		38.8	0.0531924	0.0134129	0.0154347	0.0137977		38.8	0.0292191	0.0102609	0.0144472	0.0141395
39	0.0517069	0.0115144	0.00583622	0.0062722		39	0.123544	0.0152128	0.0262918	0.011658		39	0.0982744	0.0097845	0.0504057	0.00747898		39	0.0273185	0.0118608	0.0197217	0.0129968		39	0.0533313	0.0135914	0.0156451	0.0143683		39	0.0295829	0.00981992	0.0143698	0.0144036
39.2	0.0521773	0.0118152	0.00606279	0.00648328		39.2	0.12413	0.0153003	0.0264859	0.011777		39.2	0.0985923	0.00959469	0.0507691	0.007673		39.2	0.0271884	0.0115229	0.020017	0.0132208		39.2	0.0532048	0.0136196	0.01595	0.0144804		39.2	0.029665	0.0098035	0.0146308	0.0140849
39.4	0.0528039	0.0117404	0.00613109	0.0066836		39.4	0.124666	0.0154996	0.0265831	0.0120546		39.4	0.0989962	0.00975631	0.050947	0.00765866		39.4	0.0271021	0.0114101	0.0201929	0.013609		39.4	0.0530882	0.0134187	0.0163814	0.0144161		39.4	0.0297972	0.00973147	0.0148336	0.0137735
39.6	0.0530178	0.0116171	0.00611067	0.0067028		39.6	0.12536	0.0155804	0.0270315	0.0119515		39.6	0.0994977	0.00967513	0.0518481	0.00773795		39.6	0.0271373	0.0112147	0.0204275	0.0136162		39.6	0.0531237	0.0133313	0.0166034	0.0143677		39.6	0.0297504	0.00971058	0.0150726	0.0137715
39.8	0.05335	0.0120005	0.00615606	0.00674862		39.8	0.125768	0.0150707	0.0273245	0.012359		39.8	0.0999992	0.00928382	0.0522202	0.00777766		39.8	0.0270715	0.0113184	0.0206348	0.0135147		39.8	0.0527139	0.0129707	0.016611	0.0143492		39.8	0.029613	0.00992881	0.0151735	0.0138396
40	0.0536029	0.0120176	0.00621617	0.00731937		40	0.126371	0.0147151	0.0273842	0.0122378		40	0.100755	0.00917422	0.0526568	0.00805298		40	0.0272841	0.0110647	0.0205791	0.0132725		40	0.0528837	0.0126703	0.0166412	0.0144322		40	0.0292443	0.0100371	0.0152323	0.0138575
40.2	0.0538457	0.0123376	0.0060934	0.00769408		40.2	0.126985	0.0143805	0.0276112	0.0120482		40.2	0.101043	0.0091636	0.0528991	0.0080625		40.2	0.0276899	0.0111627	0.0207084	0.0131775		40.2	0.0529526	0.0126327	0.0165424	0.0143883		40.2	0.0293881	0.0105968	0.0153821	0.0141443
40.4	0.0540009	0.0126079	0.0064346	0.00813992		40.4	0.127505	0.0140392	0.0279609	0.0117667		40.4	0.101654	0.00925034	0.0535625	0.00819946		40.4	0.0278691	0.0116056	0.0206527	0.0130001		40.4	0.053076	0.01247	0.016411	0.0139879		40.4	0.0297249	0.0107374	0.0152499	0.0142206
40.6	0.0537902	0.012787	0.00665941	0.00816331		40.6	0.128124	0.0137526	0.0281518	0.0116515		40.6	0.102643	0.00951061	0.0542054	0.00824684		40.6	0.0280703	0.0115925	0.0207863	0.0128374		40.6	0.0532639	0.0123992	0.0161447	0.0139724		40.6	0.0298965	0.010833	0.0152906	0.0144094
40.8	0.0535807	0.0129327	0.00677275	0.00842027		40.8	0.128854	0.0137527	0.0284944	0.0116209		40.8	0.103295	0.00958749	0.0546463	0.00882282		40.8	0.0281873	0.0118214	0.020991	0.0127225		40.8	0.053579	0.012503	0.0159644	0.0140062		40.8	0.0304602	0.0108491	0.0154268	0.0147479
41	0.0536917	0.0129524	0.00708197	0.00871032		41	0.129721	0.0136281	0.0288382	0.0112509		41	0.104015	0.00973243	0.0549938	0.00873408		41	0.028373	0.0120159	0.0210581	0.0127704		41	0.0541369	0.0128492	0.0162197	0.0139182		41	0.0310133	0.01097	0.0156321	0.0147832
41.2	0.0535095	0.0130276	0.00726671	0.00839811		41.2	0.130661	0.0138581	0.029295	0.0108909		41.2	0.104574	0.0100181	0.0552053	0.00872019		41.2	0.0283721	0.0120297	0.0211781	0.0128631		41.2	0.0543801	0.0129938	0.016206	0.0135964		41.2	0.0313548	0.0109162	0.0156826	0.0148685
41.4	0.0536171	0.0131608	0.00745584	0.00834371		41.4	0.131394	0.0137232	0.0292666	0.0102634		41.4	0.105053	0.00995095	0.0554146	0.00874107		41.4	0.0281677	0.012448	0.0213952	0.0128816		41.4	0.054817	0.0130333	0.0165306	0.0135065		41.4	0.0317703	0.0111627	0.0158777	0.014679
41.6	0.0538314	0.0131022	0.00740196	0.00834446		41.6	0.132188	0.0138485	0.0297202	0.010209		41.6	0.105841	0.0103791	0.0554956	0.00876645		41.6	0.028164	0.0126847	0.0213751	0.0129608		41.6	0.0549011	0.0133153	0.0163366	0.0132355		41.6	0.0320914	0.0115558	0.0158752	0.0149343
41.8	0.0540701	0.013095	0.00761157	0.00823799		41.8	0.132755	0.0140491	0.0294823	0.0100403		41.8	0.106632	0.0106286	0.0552256	0.00880698		41.8	0.0282389	0.0128723	0.0209391	0.0131724		41.8	0.0552821	0.0134587	0.0164839	0.0128505		41.8	0.0324576	0.0115807	0.0159793	0.0146789
42	0.0543196	0.0130804	0.00757316	0.008404		42	0.133209	0.0141275	0.0297575	0.00952132		42	0.107448	0.010844	0.0549822	0.00878477		42	0.0284196	0.0127535	0.0208017	0.0131487		42	0.0553966	0.0135585	0.0169712	0.0124961		42	0.0329651	0.0115643	0.0159941	0.0146343
42.2	0.0544919	0.0130379	0.00767652	0.00863248		42.2	0.13364	0.0143127	0.0296964	0.00952585		42.2	0.108264	0.0109129	0.0555506	0.00827302		42.2	0.0284858	0.0129083	0.0210112	0.0132836		42.2	0.0555888	0.0136002	0.0170802	0.0123786		42.2	0.0326812	0.0115002	0.015795	0.0149342
42.4	0.0549587	0.0129759	0.00744838	0.00881181		42.4	0.134313	0.0148052	0.0298059	0.00964191		42.4	0.10836	0.0108915	0.0554716	0.00790495		42.4	0.0286215	0.0128214	0.0208503	0.0133399		42.4	0.0553558	0.0134354	0.0173873	0.0124872		42.4	0.0327611	0.011435	0.0155299	0.0148535
42.6	0.0552019	0.0130204	0.00741087	0.00925587		42.6	0.134781	0.0149682	0.0300793	0.00991448		42.6	0.10891	0.0108377	0.0553998	0.00784065		42.6	0.0289684	0.0127472	0.0207487	0.0136177		42.6	0.055738	0.013766	0.017366	0.0124937		42.6	0.0324594	0.0114009	0.0154751	0.0148171
42.8	0.0555449	0.0127577	0.00738156	0.00901301		42.8	0.135166	0.0153936	0.0303424	0.0100349		42.8	0.109002	0.0107356	0.0554968	0.00802368		42.8	0.0293805	0.0126742	0.0207575	0.0137719		42.8	0.0563055	0.0138945	0.0177127	0.0124616		42.8	0.0323502	0.0112597	0.0154918	0.0151168
43	0.0562995	0.0125927	0.00733583	0.0086385		43	0.135616	0.015525	0.0302587	0.0103136		43	0.109498	0.0107728	0.0557071	0.00787663		43	0.0294016	0.0125264	0.0208088	0.0138426		43	0.0565597	0.0137867	0.017941	0.0123882		43	0.0321306	0.0109693	0.015622	0.0155558
43.2	0.0566081	0.0126657	0.00754938	0.00867026		43.2	0.136418	0.0155824	0.0302652	0.010754		43.2	0.10963	0.0109376	0.0558564	0.00784209		43.2	0.0292691	0.0122423	0.0208907	0.0141166		43.2	0.0567539	0.0137773	0.0180028	0.0123939		43.2	0.0315758	0.0112759	0.0158653	0.015369
43.4	0.057083	0.012446	0.00739195	0.00848044		43.4	0.136924	0.015673	0.030078	0.0109349		43.4	0.109953	0.0113014	0.055914	0.0076251		43.4	0.0294659	0.0122918	0.020688	0.0143412		43.4	0.0570308	0.0136129	0.0181544	0.0124515		43.4	0.0315044	0.0110258	0.0163543	0.0154272
43.6	0.0570166	0.0122538	0.00737361	0.00838179		43.6	0.137536	0.0152063	0.0301296	0.0112279		43.6	0.110174	0.0113629	0.0560944	0.00780091		43.6	0.0298039	0.0122445	0.0207157	0.0142092		43.6	0.0571675	0.0134234	0.0180959	0.012527		43.6	0.0312148	0.0111736	0.0164216	0.0155215
43.8	0.0575637	0.0127056	0.00751499	0.00851323		43.8	0.137762	0.0147613	0.0297294	0.0112163		43.8	0.11024	0.0113435	0.0564355	0.00770014		43.8	0.0300513	0.0125111	0.0210378	0.0142487		43.8	0.0573998	0.0131383	0.0182153	0.0125971		43.8	0.0314873	0.0112497	0.0165681	0.0157461
44	0.0577806	0.0125693	0.00719907	0.00862003		44	0.138721	0.0148852	0.029539	0.0109528		44	0.110467	0.0113695	0.0566204	0.00799682		44	0.0305252	0.0125766	0.0210408	0.0140746		44	0.0579546	0.0128891	0.01805	0.0126434		44	0.0321081	0.0112059	0.0166326	0.0156116
44.2	0.0580712	0.012991	0.00717353	0.00869333		44.2	0.138832	0.0147965	0.0297295	0.0111725		44.2	0.11066	0.0115337	0.0569138	0.00794205		44.2	0.030806	0.0130132	0.021378	0.0139045		44.2	0.0578571	0.0123944	0.0178943	0.0125216		44.2	0.0325764	0.0110872	0.0166928	0.0157163
44.4	0.0584255	0.0132418	0.00770273	0.00845138		44.4	0.139276	0.0146128	0.0301039	0.0111879		44.4	0.110897	0.0112656	0.0576444	0.00816771		44.4	0.0305414	0.0131846	0.0216649	0.0139309		44.4	0.0580364	0.0120614	0.0180708	0.0126853		44.4	0.0329078	0.0106497	0.0167172	0.0157069
44.6	0.0586474	0.0134699	0.0078532	0.00827118		44.6	0.139705	0.0149184	0.0304213	0.0113846		44.6	0.111597	0.0113805	0.0585044	0.0081387		44.6	0.0306323	0.0128064	0.0218092	0.0136393		44.6	0.0581155	0.0122262	0.0177045	0.0131745		44.6	0.0328247	0.0106176	0.0169613	0.01584
44.8	0.0588358	0.0134776	0.00798798	0.00791251		44.8	0.140391	0.0143996	0.0307959	0.0116522		44.8	0.111759	0.0113517	0.0586412	0.00860292		44.8	0.0308434	0.012851	0.02194	0.0132767		44.8	0.0584453	0.0126689	0.0177491	0.0130861		44.8	0.0330936	0.0104112	0.0171244	0.0158115
45	0.0591357	0.0134047	0.00824593	0.00798016		45	0.141117	0.0141604	0.0312477	0.0114545		45	0.112081	0.0112707	0.0587488	0.00851397		45	0.0308425	0.0131155	0.0219024	0.0133515		45	0.0589164	0.013082	0.0178085	0.0130918		45	0.033121	0.0103504	0.0171232	0.0157258
45.2	0.0593772	0.0135748	0.00839809	0.00788801		45.2	0.141707	0.0141629	0.0315948	0.0114846		45.2	0.112324	0.0115183	0.059084	0.00885567		45.2	0.030888	0.0132297	0.0222469	0.0134509		45.2	0.0591352	0.0129626	0.017668	0.0132249		45.2	0.0330865	0.0103448	0.0172043	0.015531
45.4	0.0595489	0.0134868	0.00874605	0.00784148		45.4	0.142215	0.0141252	0.0315991	0.0111723		45.4	0.112659	0.0113025	0.0592834	0.00910344		45.4	0.0307637	0.0139244	0.0223127	0.0137216		45.4	0.0596724	0.0131614	0.0180434	0.0132759		45.4	0.0331844	0.0103883	0.01739	0.0151547
45.6	0.0594539	0.0134695	0.00845472	0.00787053		45.6	0.142607	0.0140679	0.0321141	0.0114603		45.6	0.113618	0.0116046	0.0595222	0.00937937		45.6	0.0312737	0.0142748	0.0226048	0.0138807		45.6	0.0599457	0.0136851	0.0179661	0.0133424		45.6	0.0333332	0.0106831	0.0172786	0.0154236
45.8	0.0596125	0.013887	0.00845033	0.00785808		45.8	0.143583	0.0141702	0.0320286	0.0114975		45.8	0.114293	0.0115071	0.059443	0.00940133		45.8	0.0315596	0.0146138	0.0227001	0.013823		45.8	0.0603578	0.0138921	0.0182463	0.0133866		45.8	0.0335183	0.0104722	0.0173304	0.0151202
46	0.0601135	0.0136956	0.00846046	0.00792315		46	0.144349	0.0141952	0.0324902	0.0116459		46	0.114692	0.0114906	0.0596243	0.0091722		46	0.0319766	0.0144417	0.0231909	0.0138934		46	0.0603612	0.0139887	0.0185451	0.0133088		46	0.0335564	0.0103219	0.017117	0.0152601
46.2	0.0601933	0.0136425	0.00823583	0.00780858		46.2	0.144903	0.0141448	0.0327438	0.0119695		46.2	0.115179	0.0112663	0.0601947	0.00905012		46.2	0.0322654	0.0144556	0.0234632	0.0138569		46.2	0.0605205	0.0143541	0.0186328	0.0132764		46.2	0.033243	0.0102382	0.0168772	0.0156183
46.4	0.060701	0.0137576	0.00803574	0.00792637		46.4	0.145514	0.014012	0.0330268	0.0121177		46.4	0.11586	0.0112045	0.0602236	0.00921545		46.4	0.0322932	0.0140334	0.0234986	0.014125		46.4	0.0608237	0.0149501	0.0189794	0.0130696		46.4	0.0332129	0.0101158	0.0166278	0.0157053
46.6	0.0610069	0.0136021	0.00801158	0.00794227		46.6	0.146048	0.0141319	0.0333749	0.0116849		46.6	0.11634	0.0112744	0.0599575	0.00926831		46.6	0.0321766	0.0139756	0.0234383	0.0140701		46.6	0.0615655	0.0152002	0.0188989	0.0131684		46.6	0.0331879	0.0102098	0.0168289	0.016146
46.8	0.060996	0.0133424	0.00780964	0.00784024		46.8	0.14671	0.0145135	0.0334619	0.0119141		46.8	0.116894	0.011405	0.0599133	0.00937534		46.8	0.0320736	0.0134446	0.0234163	0.0140165		46.8	0.0619554	0.0155752	0.0189672	0.0129383		46.8	0.0331346	0.0104294	0.0168168	0.0162641
47	0.0611965	0.013644	0.00796123	0.00773111		47	0.147087	0.0143197	0.033435	0.0121073		47	0.117972	0.0116517	0.0600883	0.00943635		47	0.032094	0.0132435	0.0235147	0.013722		47	0.0623932	0.0154157	0.0189774	0.0128331		47	0.033205	0.0103411	0.0167497	0.0165767
47.2	0.061124	0.0139113	0.00831324	0.00772324		47.2	0.147671	0.014164	0.0330966	0.0124572		47.2	0.118369	0.0121633	0.0603626	0.0093467		47.2	0.032004	0.0129744	0.0235461	0.0136788		47.2	0.0624814	0.0154541	0.0189388	0.0129336		47.2	0.0334543	0.0104452	0.0169679	0.0166039
47.4	0.0610928	0.0141134	0.00811997	0.00771596		47.4	0.147996	0.0140288	0.0334127	0.0121455		47.4	0.118811	0.012713	0.0605624	0.00971113		47.4	0.0322004	0.0130965	0.023561	0.0136288		47.4	0.0625052	0.0155035	0.0190028	0.0128977		47.4	0.0339605	0.0104498	0.0171943	0.0169014
47.6	0.06132	0.0141053	0.0084189	0.00809942		47.6	0.148399	0.0139886	0.0334235	0.0122302		47.6	0.119152	0.0129402	0.0609209	0.00979113		47.6	0.0323646	0.0131348	0.0238454	0.0134321		47.6	0.0625058	0.015625	0.0193809	0.0126666		47.6	0.0346399	0.0106166	0.0168712	0.0170306
47.8	0.0617926	0.0142361	0.00874156	0.00825976		47.8	0.148902	0.0141771	0.0335384	0.0119096		47.8	0.119523	0.0130021	0.0610313	0.0098364		47.8	0.0323788	0.0131679	0.0240542	0.0133944		47.8	0.0624064	0.0152089	0.019686	0.0125001		47.8	0.0354592	0.0107267	0.0170548	0.0174885
48	0.0620368	0.0139319	0.00884825	0.0081556		48	0.14949	0.0142154	0.0337179	0.0118615		48	0.120077	0.0128584	0.0613611	0.00996045		48	0.0325337	0.013008	0.0241008	0.0131178		48	0.0624326	0.0148603	0.0195281	0.0127892		48	0.0359946	0.0109622	0.0169953	0.0174054
48.2	0.0623659	0.0141204	0.00899569	0.00788704		48.2	0.149513	0.014465	0.0341275	0.0121961		48.2	0.120703	0.0129699	0.0616719	0.00967221		48.2	0.0326915	0.013006	0.0241844	0.0131539		48.2	0.0623697	0.0145819	0.0194503	0.0128244		48.2	0.0361735	0.0109778	0.017371	0.0172361
48.4	0.0627481	0.0141161	0.00931331	0.00776716		48.4	0.150037	0.0143993	0.034483	0.012085		48.4	0.121145	0.0129517	0.0620888	0.00986637		48.4	0.0326968	0.0129325	0.0239491	0.0131756		48.4	0.0623311	0.0149892	0.0195947	0.0130355		48.4	0.036341	0.0110105	0.0173708	0.0176131
48.6	0.0628176	0.0140835	0.00957435	0.00794061		48.6	0.150367	0.0143992	0.0342549	0.0119849		48.6	0.121717	0.0131797	0.0625	0.00988311		48.6	0.0328598	0.0130383	0.0236204	0.0130974		48.6	0.0624179	0.0151335	0.0194766	0.0132733		48.6	0.0363806	0.0110576	0.017552	0.017643
48.8	0.0629377	0.0139866	0.00957128	0.00773171		48.8	0.150901	0.0141298	0.0342736	0.0118835		48.8	0.122055	0.0131792	0.0626899	0.0099064		48.8	0.0334749	0.0132182	0.0235998	0.0130152		48.8	0.0627499	0.0149777	0.0196363	0.0133014		48.8	0.0367162	0.011231	0.0174972	0.0177329
49	0.0633413	0.0136122	0.00996462	0.00839576		49	0.15146	0.0144232	0.034723	0.0117708		49	0.122166	0.0132603	0.0630826	0.0100499		49	0.0335658	0.0134015	0.0237097	0.0131723		49	0.0630253	0.014862	0.0196807	0.0135631		49	0.0364553	0.0113832	0.017472	0.0178351
49.2	0.063583	0.0134534	0.0101422	0.00862678		49.2	0.151939	0.0143095	0.0346529	0.0115347		49.2	0.122296	0.0134951	0.0636111	0.0101425		49.2	0.0337646	0.0133377	0.0236441	0.0131133		49.2	0.0631958	0.0147986	0.0198161	0.0139655		49.2	0.0365539	0.0115428	0.017713	0.0174306
49.4	0.0639786	0.0132522	0.0101202	0.00863004		49.4	0.152612	0.0145429	0.0346939	0.0111638		49.4	0.122786	0.0131508	0.0638187	0.010236		49.4	0.0340959	0.0138171	0.0235572	0.0131059		49.4	0.0635948	0.0152074	0.0199811	0.014292		49.4	0.0366582	0.0116275	0.0177777	0.0171549
49.6	0.0643614	0.0134677	0.0099683	0.00871147		49.6	0.152963	0.0146779	0.0350644	0.0113152		49.6	0.123425	0.013235	0.0642932	0.0105893		49.6	0.0345619	0.0143605	0.0236432	0.013219		49.6	0.0637628	0.0157637	0.0201109	0.0143341		49.6	0.036701	0.0115585	0.0178794	0.0174425
49.8	0.0653284	0.0138226	0.00990246	0.00879036		49.8	0.153921	0.0149098	0.0348737	0.0109687		49.8	0.123617	0.0131378	0.0645854	0.0106707		49.8	0.0346542	0.0143163	0.0237195	0.0130149		49.8	0.0639753	0.0161193	0.0202113	0.014272		49.8	0.0366513	0.0116333	0.0178922	0.0171691
50	0.0658347	0.0135637	0.00980287	0.00857092		50	0.153881	0.0149502	0.035188	0.0107136		50	0.123914	0.0131122	0.0649093	0.010898		50	0.034881	0.014137	0.0240702	0.0134969		50	0.0641515	0.016173	0.0203193	0.0143611		50	0.0368387	0.0118538	0.0178482	0.0171629
50.2	0.0661408	0.0135946	0.00913993	0.00863244		50.2	0.154242	0.0151093	0.0350108	0.0103574		50.2	0.124479	0.0129315	0.0650589	0.0110732		50.2	0.0347204	0.0142521	0.0243042	0.0133782		50.2	0.0646043	0.0165762	0.0203794	0.0146728		50.2	0.0370299	0.0119913	0.0179863	0.0172069
50.4	0.0670081	0.0136318	0.00897423	0.00907154		50.4	0.154921	0.0154191	0.0350636	0.0102562		50.4	0.125004	0.0127521	0.0649437	0.011156		50.4	0.0344151	0.0144739	0.0246366	0.0135673		50.4	0.0651206	0.0165913	0.0206149	0.0147925		50.4	0.0373005	0.0122225	0.0178284	0.0172768
50.6	0.0671194	0.0134895	0.0085125	0.00923245		50.6	0.155535	0.0160443	0.035116	0.00999693		50.6	0.125448	0.0127792	0.0650566	0.011298		50.6	0.0345597	0.0147807	0.0248644	0.013319		50.6	0.0656355	0.016605	0.0207337	0.0148691		50.6	0.0372894	0.0122936	0.0175944	0.0175997
50.8	0.0671216	0.0133176	0.00838519	0.00945134		50.8	0.155929	0.0164078	0.0348865	0.0105841		50.8	0.125963	0.0123825	0.0658963	0.0111977		50.8	0.0345732	0.0148763	0.0251198	0.0133193		50.8	0.0660324	0.0167781	0.0207916	0.0149404		50.8	0.037417	0.0125221	0.017429	0.0174773
51	0.0672147	0.0134935	0.00867709	0.00924455		51	0.156328	0.0164328	0.0347021	0.0109586		51	0.126558	0.0123808	0.0663726	0.0113551		51	0.0347038	0.0149619	0.025423	0.0133378		51	0.0664983	0.0166293	0.0211123	0.0151037		51	0.0375977	0.0124845	0.0174903	0.0178339
51.2	0.0673565	0.0134423	0.0085874	0.0091597		51.2	0.156933	0.0164283	0.0345389	0.0112879		51.2	0.126616	0.0122916	0.0665294	0.0113023		51.2	0.0346887	0.0152557	0.0256288	0.0133393		51.2	0.0666237	0.0165178	0.0212747	0.0150076		51.2	0.0374823	0.012586	0.0173781	0.0176816
51.4	0.0677649	0.0135744	0.00831555	0.00952389		51.4	0.157548	0.0163638	0.034921	0.0114061		51.4	0.12696	0.0121745	0.0664308	0.0115491		51.4	0.0349192	0.0155175	0.0257719	0.0133021		51.4	0.066992	0.0163822	0.0213989	0.014803		51.4	0.0375826	0.0127287	0.0174688	0.0180319
51.6	0.0682523	0.0133188	0.00882301	0.0097866		51.6	0.158005	0.0165774	0.0350404	0.0119447		51.6	0.127366	0.0120277	0.0665499	0.0113257		51.6	0.0349559	0.0153776	0.0260637	0.0136335		51.6	0.0673413	0.0160973	0.0218306	0.0145806		51.6	0.0377042	0.0129356	0.0174154	0.01809
51.8	0.0685166	0.0132442	0.00878026	0.00981898		51.8	0.158963	0.0165718	0.0353476	0.0121951		51.8	0.127472	0.0117654	0.066439	0.0113798		51.8	0.0352546	0.0152671	0.0263233	0.0137469		51.8	0.0676267	0.0158347	0.0217472	0.0144874		51.8	0.0378099	0.0131813	0.017816	0.0180909
52	0.0686615	0.0131063	0.00886895	0.00945184		52	0.159165	0.0167787	0.0353304	0.012234		52	0.127907	0.0115988	0.0664402	0.0114834		52	0.0354221	0.0154146	0.0266263	0.0141232		52	0.0679286	0.0157689	0.0218099	0.0147108		52	0.0376515	0.0135448	0.0178077	0.0178287
52.2	0.0685261	0.0134141	0.00882493	0.00914156		52.2	0.159599	0.0167305	0.0354257	0.0124283		52.2	0.128427	0.0116655	0.0663335	0.0113163		52.2	0.0356921	0.0155437	0.0268059	0.0144697		52.2	0.0682156	0.0159507	0.0218532	0.0144232		52.2	0.0377675	0.0134335	0.0182337	0.0176247
52.4	0.0687035	0.013346	0.00929621	0.00947225		52.4	0.160241	0.0163954	0.0355978	0.0126694		52.4	0.128899	0.0115711	0.0668447	0.0115544		52.4	0.0357609	0.0153356	0.0267884	0.0148406		52.4	0.0684891	0.0159972	0.0221671	0.0142822		52.4	0.0376871	0.0134797	0.018307	0.0179852
52.6	0.0688825	0.013096	0.00943652	0.00961553		52.6	0.160741	0.0165703	0.0358299	0.0129228		52.6	0.129289	0.0113375	0.0673661	0.011183		52.6	0.0356715	0.0151738	0.0267758	0.0151861		52.6	0.0686152	0.015836	0.0222394	0.0140771		52.6	0.0378398	0.0132901	0.0183897	0.0179421
52.8	0.0691002	0.0131096	0.00960886	0.00964726		52.8	0.161377	0.0167297	0.0363002	0.0131081		52.8	0.129959	0.0113016	0.0678256	0.0107843		52.8	0.0358705	0.0148362	0.0268253	0.0154769		52.8	0.0687455	0.0157583	0.0222578	0.01391		52.8	0.0380889	0.0133106	0.0184501	0.0180253
53	0.0694444	0.0130302	0.00992763	0.0101139		53	0.162066	0.0164211	0.036802	0.0131725		53	0.130142	0.011424	0.0680498	0.0112085		53	0.0358127	0.0147397	0.0268619	0.0157085		53	0.0690353	0.0159799	0.0223856	0.0140076		53	0.0380936	0.0129897	0.0188076	0.0179427
53.2	0.0699161	0.0132061	0.00995829	0.0105148		53.2	0.162581	0.0162237	0.0369225	0.0130205		53.2	0.130817	0.0114097	0.068364	0.0110206		53.2	0.0358722	0.0147574	0.0269034	0.0158541		53.2	0.0691259	0.016214	0.0222398	0.0138651		53.2	0.0382609	0.0130317	0.0189901	0.0175918
53.4	0.0706067	0.0135252	0.00991585	0.0104266		53.4	0.163069	0.0163668	0.0375255	0.0127028		53.4	0.131413	0.0112027	0.0686096	0.0110749		53.4	0.0359879	0.0150391	0.026995	0.0160792		53.4	0.0693437	0.0164989	0.0222665	0.0140041		53.4	0.0381238	0.0128217	0.0186705	0.0176149
53.6	0.070751	0.0141523	0.00997671	0.0104895		53.6	0.163524	0.0163896	0.0379554	0.0126853		53.6	0.132151	0.011027	0.0691741	0.011142		53.6	0.0359448	0.0154374	0.0269706	0.0166763		53.6	0.0696789	0.0165327	0.0222745	0.0138585		53.6	0.0384122	0.0128226	0.0187826	0.017621
53.8	0.0713723	0.0140924	0.00979046	0.0105629		53.8	0.164172	0.0163674	0.038227	0.0123325		53.8	0.132834	0.0112658	0.0695574	0.0108865		53.8	0.0361819	0.0149992	0.0270548	0.0165793		53.8	0.0698022	0.0168416	0.0219094	0.0141608		53.8	0.0386157	0.013175	0.0190295	0.0172918
54	0.0717034	0.0139614	0.00977495	0.0105696		54	0.164668	0.0165052	0.038314	0.012171		54	0.133354	0.0113247	0.0696744	0.0108252		54	0.0362106	0.0150761	0.0270879	0.0169725		54	0.0697931	0.0167908	0.0221762	0.0141649		54	0.0391185	0.0129059	0.0189779	0.017255
54.2	0.0721125	0.0141124	0.00919459	0.0110879		54.2	0.165438	0.0163488	0.0382495	0.0121589		54.2	0.13406	0.0114115	0.06971	0.0106024		54.2	0.0364207	0.0151244	0.0273129	0.0165878		54.2	0.070321	0.0168183	0.0225438	0.0141144		54.2	0.0395605	0.0126071	0.0189939	0.0175745
54.4	0.0723558	0.0143929	0.00928422	0.0113698		54.4	0.166171	0.0164042	0.0384936	0.012412		54.4	0.134666	0.0113012	0.0702047	0.010655		54.4	0.0365822	0.0151329	0.0277153	0.0163914		54.4	0.0709266	0.0169806	0.0226775	0.0140244		54.4	0.0397531	0.0124123	0.0189288	0.0175689
54.6	0.0720653	0.0144007	0.00917799	0.0112869		54.6	0.166718	0.0163724	0.0385433	0.0124253		54.6	0.135105	0.0111523	0.070651	0.0106916		54.6	0.0370051	0.0148057	0.0277723	0.0158444		54.6	0.0713486	0.0174207	0.0228246	0.0143567		54.6	0.039826	0.0121734	0.0188871	0.0175382
54.8	0.0722109	0.0143411	0.0093784	0.0113197		54.8	0.167156	0.0162628	0.0383884	0.0125846		54.8	0.135398	0.0115084	0.0709472	0.0104059		54.8	0.0371267	0.0146285	0.0278456	0.0153772		54.8	0.0715859	0.0175113	0.0225571	0.014529		54.8	0.0398534	0.0122131	0.0187947	0.0175497
55	0.0721269	0.0143599	0.00935419	0.0109415		55	0.167596	0.0163471	0.0387345	0.0125441		55	0.135882	0.0117412	0.0708118	0.0105727		55	0.0374099	0.0144388	0.0276568	0.0152466		55	0.0720164	0.0173402	0.0223892	0.0146104		55	0.0398645	0.0118438	0.0188783	0.0180879
55.2	0.072134	0.0143963	0.00976524	0.0106675		55.2	0.16784	0.0159897	0.0388349	0.0123938		55.2	0.136168	0.0118779	0.070661	0.0105174		55.2	0.0372459	0.0148298	0.0274407	0.0147316		55.2	0.0722998	0.0173149	0.0221804	0.0145428		55.2	0.0398522	0.0115439	0.0186499	0.0178363
55.4	0.0723972	0.0145495	0.0100385	0.0109809		55.4	0.167987	0.0159177	0.0389703	0.012399		55.4	0.136523	0.0120451	0.0711044	0.0106658		55.4	0.0374413	0.0145674	0.0275858	0.0143286		55.4	0.0725737	0.017202	0.0218764	0.0144704		55.4	0.0402314	0.011411	0.0188914	0.0179057
55.6	0.0725123	0.0142735	0.0103285	0.0109609		55.6	0.168395	0.0163598	0.0390086	0.0122592		55.6	0.136792	0.0123267	0.0715962	0.0109057		55.6	0.037492	0.0145052	0.0277525	0.0144953		55.6	0.0728501	0.0172714	0.0220919	0.0144683		55.6	0.0404921	0.0114305	0.0190428	0.0180255
55.8	0.0722715	0.0142656	0.0104063	0.0106175		55.8	0.168792	0.0166362	0.0387801	0.0124724		55.8	0.137134	0.011948	0.0714289	0.0111627		55.8	0.0378482	0.0145401	0.0280778	0.0141009		55.8	0.0727985	0.0175607	0.0221065	0.0143573		55.8	0.0407387	0.0116635	0.0191165	0.0179462
56	0.0721137	0.0141742	0.0108333	0.010118		56	0.168884	0.0171739	0.0383772	0.0124865		56	0.137655	0.0118538	0.0716221	0.0114696		56	0.0378872	0.0147628	0.0280528	0.0143221		56	0.0730504	0.017564	0.022402	0.0143065		56	0.0407515	0.0118017	0.019186	0.0181728
56.2	0.0721591	0.0144065	0.0111606	0.0100321		56.2	0.169434	0.0168639	0.0383896	0.0126512		56.2	0.137918	0.0118298	0.0720722	0.0114214		56.2	0.0378951	0.0145767	0.0279504	0.0143732		56.2	0.0732453	0.0174673	0.0224308	0.0140229		56.2	0.0409986	0.0117578	0.0195342	0.0182701
56.4	0.0722841	0.0139636	0.0116373	0.0100931		56.4	0.169879	0.0170859	0.0385015	0.0131673		56.4	0.138361	0.0116697	0.0726952	0.0115126		56.4	0.0378642	0.0143199	0.0278618	0.0146286		56.4	0.0732341	0.0171151	0.0227442	0.0137742		56.4	0.0412946	0.0115596	0.019651	0.0184741
56.6	0.072504	0.0138406	0.0114727	0.0100814		56.6	0.170409	0.0174352	0.0382156	0.0132835		56.6	0.138523	0.0117674	0.0727638	0.0115041		56.6	0.0373751	0.0141853	0.0278939	0.0146509		56.6	0.0731326	0.0171584	0.0226384	0.0137416		56.6	0.0416709	0.0115519	0.0194924	0.0187051
56.8	0.0724599	0.0138916	0.0116069	0.0101755		56.8	0.170696	0.0174433	0.0378962	0.0135325		56.8	0.139105	0.0118606	0.0728359	0.0114049		56.8	0.0371103	0.0140513	0.0280706	0.0147592		56.8	0.0730321	0.0170782	0.0227641	0.0139576		56.8	0.0418672	0.0114852	0.0195103	0.0187821
57	0.0728979	0.0141612	0.0115613	0.0105945		57	0.1714	0.0172805	0.0380821	0.0137642		57	0.139546	0.0116571	0.0730509	0.0119826		57	0.0375414	0.0145687	0.0283694	0.0149695		57	0.0730706	0.0170953	0.0230155	0.0143611		57	0.0420051	0.011466	0.0197237	0.0188266
57.2	0.0731933	0.0142059	0.0114929	0.0108432		57.2	0.171992	0.0175935	0.0378874	0.0137532		57.2	0.140261	0.0115527	0.0732386	0.0117056		57.2	0.0375931	0.0147336	0.028564	0.0153036		57.2	0.0728407	0.0169351	0.0226982	0.0145879		57.2	0.0419238	0.0117484	0.0195307	0.0186595
57.4	0.0735809	0.0144974	0.0111838	0.0109099		57.4	0.172643	0.0176743	0.0378558	0.0135841		57.4	0.140586	0.0112907	0.0734927	0.0121251		57.4	0.0378199	0.0149309	0.0287514	0.0152447		57.4	0.0727881	0.0164415	0.0226324	0.0151758		57.4	0.0420987	0.0120454	0.019564	0.0187144
57.6	0.0738924	0.0144405	0.0110194	0.0110936		57.6	0.173329	0.0180537	0.0379492	0.0138174		57.6	0.141358	0.0109736	0.0740724	0.0121353		57.6	0.0382733	0.0152693	0.0290134	0.0154745		57.6	0.0732	0.01611	0.0224235	0.015294		57.6	0.0423434	0.0125828	0.0199175	0.0185238
57.8	0.0746536	0.0143151	0.0107596	0.0112321		57.8	0.174161	0.0183978	0.0379728	0.0136633		57.8	0.141684	0.0110374	0.0740931	0.0120171		57.8	0.0386452	0.0149803	0.0290805	0.0152048		57.8	0.0733362	0.0164149	0.0224443	0.0154656		57.8	0.042036	0.0125484	0.020126	0.0181131
58	0.0748604	0.0145677	0.0105879	0.0115444		58	0.174804	0.0185495	0.0376838	0.0136029		58	0.142174	0.0108256	0.0741396	0.0120916		58	0.038917	0.0147662	0.0292367	0.0153212		58	0.0735396	0.0161762	0.0225409	0.0155989		58	0.0423583	0.0125023	0.0199905	0.018218
58.2	0.0752267	0.0148237	0.0101715	0.0118212		58.2	0.175513	0.018194	0.0378962	0.0136257		58.2	0.142728	0.0105108	0.0742098	0.0123933		58.2	0.0394175	0.0144268	0.0296513	0.0150154		58.2	0.0741804	0.0163115	0.0226981	0.0158579		58.2	0.0423421	0.0126479	0.0202604	0.0180566
58.4	0.0752296	0.0148645	0.01013	0.0118625		58.4	0.176258	0.0178332	0.0380975	0.0133364		58.4	0.143264	0.0102914	0.0741321	0.012378		58.4	0.0395552	0.0140808	0.0298224	0.0150121		58.4	0.0745994	0.0167281	0.0226347	0.0162968		58.4	0.0417475	0.0129654	0.0201966	0.0176845
58.6	0.075362	0.0149641	0.0100363	0.0119314		58.6	0.176836	0.0176844	0.03821	0.0132587		58.6	0.143507	0.0101239	0.0741196	0.0121694		58.6	0.0395699	0.0139921	0.0298715	0.0150459		58.6	0.0750616	0.0167298	0.0223606	0.0165202		58.6	0.041876	0.013037	0.0197264	0.0176853
58.8	0.0756255	0.015069	0.0097602	0.0119151		58.8	0.177326	0.0176372	0.0387104	0.0129407		58.8	0.143841	0.010441	0.0742782	0.0119226		58.8	0.0398147	0.0141959	0.0296817	0.0153054		58.8	0.0749659	0.0166021	0.0219318	0.0165896		58.8	0.0415379	0.0128558	0.0193232	0.0176349
59	0.0758793	0.0151097	0.00982959	0.011422		59	0.177563	0.0176078	0.0393515	0.0128027		59	0.144177	0.0103313	0.0740366	0.0118954		59	0.0400186	0.0143642	0.0290709	0.0156015		59	0.0752152	0.0167675	0.0218476	0.0164742		59	0.0416715	0.0126631	0.0195817	0.0175519
59.2	0.0758513	0.0153557	0.0102667	0.011382		59.2	0.177581	0.0170721	0.0397612	0.0128823		59.2	0.144589	0.0105102	0.0747721	0.0119767		59.2	0.0397121	0.0147189	0.0289086	0.0153894		59.2	0.0754257	0.0170118	0.0217166	0.0164795		59.2	0.0416198	0.0125578	0.0193781	0.01706
59.4	0.0761933	0.0149329	0.0098633	0.0115536		59.4	0.177924	0.0174145	0.0401794	0.0126508		59.4	0.144926	0.010863	0.0750152	0.0120459		59.4	0.0398367	0.0145267	0.0292547	0.0153185		59.4	0.0755939	0.0171362	0.0220419	0.0161716		59.4	0.041947	0.012492	0.0196296	0.0168864
59.6	0.0763991	0.014665	0.00954806	0.0113679		59.6	0.178609	0.0174211	0.0404234	0.0123379		59.6	0.145531	0.0111353	0.0748305	0.0119231		59.6	0.039792	0.0146773	0.0291976	0.0155971		59.6	0.0759927	0.0172173	0.0226096	0.0156952		59.6	0.0420189	0.012586	0.0196575	0.0171656
59.8	0.0765547	0.0145652	0.00967967	0.0112378		59.8	0.178873	0.0174321	0.0408483	0.0124742		59.8	0.145878	0.0111275	0.0745279	0.0119451		59.8	0.0397115	0.0146197	0.0294589	0.015646		59.8	0.0760897	0.017322	0.0226768	0.0155648		59.8	0.0420378	0.012871	0.019473	0.0168257
60	0.077023	0.0145803	0.010021	0.0110226		60	0.179303	0.0176084	0.0410175	0.0122958		60	0.146137	0.0117152	0.074847	0.0120723		60	0.0399036	0.0148723	0.0292867	0.0159472		60	0.0765896	0.017072	0.0230759	0.0154787		60	0.0423686	0.0127219	0.0197458	0.0173428
60.2	0.0775775	0.0146079	0.0102155	0.0109063		60.2	0.179847	0.0174546	0.0413657	0.0123083		60.2	0.146352	0.0122429	0.0750251	0.0120908		60.2	0.0396707	0.0148929	0.0292952	0.0160192		60.2	0.0764304	0.01693	0.0231468	0.0151602		60.2	0.0426925	0.012639	0.0196926	0.0177722
60.4	0.0779108	0.0143463	0.010023	0.0107858		60.4	0.180218	0.0173837	0.0414813	0.0123597		60.4	0.147018	0.0127646	0.0753328	0.0121172		60.4	0.0396899	0.0147202	0.0296199	0.0160927		60.4	0.0765248	0.0168848	0.0231742	0.0150928		60.4	0.0431251	0.0124792	0.019712	0.0180016
60.6	0.0782654	0.0144532	0.0098871	0.0110306		60.6	0.180682	0.0176092	0.0413548	0.0124263		60.6	0.147228	0.0133623	0.0752519	0.0121699		60.6	0.0395923	0.0146298	0.0296906	0.0161215		60.6	0.0769231	0.0169926	0.0230159	0.0151918		60.6	0.0434465	0.0125353	0.0196113	0.0185118
60.8	0.0785776	0.0146141	0.0100637	0.0107785		60.8	0.181079	0.0176361	0.041343	0.0129391		60.8	0.147919	0.0136147	0.0753834	0.0123088		60.8	0.0400435	0.0146795	0.029935	0.0162164		60.8	0.0769364	0.0169801	0.023168	0.0152943		60.8	0.043619	0.0124163	0.0196895	0.0186063
61	0.0791495	0.0146508	0.0100406	0.0106804		61	0.181868	0.0179226	0.0414617	0.0128961		61	0.148333	0.0137129	0.075761	0.0125771		61	0.0404053	0.0149469	0.0302548	0.0164496		61	0.077076	0.0169167	0.0231082	0.0158038		61	0.0436948	0.0126412	0.0197746	0.0186625
61.2	0.0794621	0.014606	0.00998159	0.0104972		61.2	0.182228	0.018117	0.0411369	0.0125852		61.2	0.148596	0.0138777	0.0759311	0.0124793		61.2	0.04022	0.0149746	0.0304782	0.0162294		61.2	0.0770685	0.017019	0.0226919	0.0160908		61.2	0.0435287	0.0129077	0.0198868	0.01885
61.4	0.0801158	0.0146957	0.0097983	0.0107137		61.4	0.182692	0.0183112	0.0411139	0.012689		61.4	0.148789	0.0137246	0.0760704	0.012761		61.4	0.0404116	0.0152248	0.030724	0.015974		61.4	0.0776807	0.0170003	0.022501	0.0161392		61.4	0.0434504	0.0132059	0.0202772	0.0192464
61.6	0.0803816	0.0148263	0.0100895	0.0107081		61.6	0.183435	0.0185982	0.0412989	0.0123424		61.6	0.148999	0.0135518	0.0765053	0.0124575		61.6	0.0407845	0.0152002	0.0308108	0.0160822		61.6	0.078272	0.0172295	0.0225526	0.0159698		61.6	0.0432923	0.013445	0.0201975	0.0194944
61.8	0.0803894	0.0151292	0.0101305	0.0106215		61.8	0.184222	0.0188153	0.0410862	0.0123238		61.8	0.14919	0.0133541	0.0768375	0.0124748		61.8	0.040814	0.0149057	0.0307972	0.0158723		61.8	0.0785943	0.0176359	0.0222365	0.0160481		61.8	0.0433679	0.0132199	0.0203027	0.019599
62	0.0804121	0.0152934	0.0102647	0.010677		62	0.184754	0.0187176	0.0408669	0.012319		62	0.149553	0.0133714	0.0773883	0.0126325		62	0.040997	0.0148688	0.0311374	0.0158994		62	0.0790343	0.0173993	0.0222862	0.0162767		62	0.0436486	0.0133001	0.0202068	0.0198639
62.2	0.0806279	0.0154773	0.00994401	0.0109535		62.2	0.185768	0.0187818	0.0410789	0.0121577		62.2	0.149846	0.0128931	0.0771549	0.0127016		62.2	0.0410904	0.0148633	0.0312463	0.0160367		62.2	0.0793376	0.0173761	0.022492	0.0160783		62.2	0.0436831	0.0133985	0.019926	0.0196728
62.4	0.0806322	0.015649	0.010057	0.0108444		62.4	0.186336	0.0186911	0.0407637	0.0121658		62.4	0.149818	0.0127245	0.0772597	0.0122492		62.4	0.0411323	0.0151766	0.0310717	0.0163655		62.4	0.0797173	0.017345	0.0224631	0.0163564		62.4	0.0437846	0.0134045	0.0194253	0.0194802
62.6	0.0806915	0.015869	0.0101056	0.0110705		62.6	0.187029	0.0187654	0.0410795	0.0124157		62.6	0.149874	0.0126119	0.077615	0.0124215		62.6	0.0409158	0.0153557	0.0309814	0.0166842		62.6	0.0798855	0.0173197	0.0225944	0.0161354		62.6	0.0440794	0.0134164	0.0191065	0.0193458
62.8	0.0808572	0.0159592	0.00994127	0.0107611		62.8	0.187446	0.0187555	0.0415184	0.0124757		62.8	0.15028	0.0125449	0.0780545	0.0124845		62.8	0.0413037	0.0154782	0.0307368	0.0169076		62.8	0.0796149	0.0174972	0.0227644	0.0162246		62.8	0.0439655	0.0134263	0.019182	0.0192118
63	0.0806936	0.0161844	0.0100503	0.0107065		63	0.187934	0.0188298	0.0416715	0.012669		63	0.150803	0.0126505	0.0783334	0.0125716		63	0.0412441	0.0156889	0.0304355	0.0171401		63	0.0797722	0.0175789	0.0233628	0.0160734		63	0.0441586	0.0134139	0.0192098	0.0190467
63.2	0.0805084	0.0161564	0.0100779	0.011047		63.2	0.188397	0.0186829	0.0419767	0.0127757		63.2	0.151374	0.012231	0.0789148	0.0127071		63.2	0.0410181	0.0158753	0.0308187	0.0173624		63.2	0.0799008	0.0176161	0.0235356	0.0160052		63.2	0.044367	0.0135593	0.0192866	0.0186554
63.4	0.0803855	0.0159706	0.00987653	0.0115106		63.4	0.189302	0.0188164	0.0422428	0.012885		63.4	0.151963	0.0122703	0.0789326	0.0125138		63.4	0.0412665	0.0157895	0.0310972	0.0178152		63.4	0.0799491	0.0177633	0.0240027	0.0157924		63.4	0.044645	0.0136081	0.0193254	0.0187534
63.6	0.0802956	0.0160267	0.0102902	0.0117441		63.6	0.190074	0.0185367	0.0425439	0.0128047		63.6	0.152625	0.0121695	0.0790678	0.0125717		63.6	0.0413085	0.016034	0.0312125	0.018228		63.6	0.0803517	0.0177577	0.0244901	0.0156183		63.6	0.0448822	0.0138655	0.0192843	0.0187111
63.8	0.0804842	0.0163149	0.0107969	0.0120766		63.8	0.190268	0.0186935	0.0428433	0.0130542		63.8	0.152888	0.0122241	0.0792749	0.0129079		63.8	0.0413375	0.0161694	0.031169	0.0185681		63.8	0.0805947	0.0178296	0.0246557	0.0158884		63.8	0.0450497	0.013912	0.0193054	0.0184746
64	0.0809492	0.0162781	0.0111881	0.0122714		64	0.190761	0.0185396	0.0429168	0.0129938		64	0.153404	0.0123566	0.0794751	0.0129918		64	0.0420754	0.0164814	0.0311256	0.0188707		64	0.0807236	0.0175757	0.0250677	0.0158104		64	0.0452455	0.0136264	0.0196136	0.0186358
64.2	0.0810968	0.0163278	0.0113161	0.0125198		64.2	0.191241	0.0184336	0.0432049	0.0131583		64.2	0.15401	0.0124458	0.0795953	0.0133227		64.2	0.0421639	0.0163001	0.0310241	0.018992		64.2	0.0807916	0.0176292	0.02501	0.0156137		64.2	0.0455702	0.0136679	0.0194029	0.018694
64.4	0.0815041	0.0162514	0.0113529	0.0129179		64.4	0.191712	0.0182286	0.0436538	0.0134143		64.4	0.154878	0.0124832	0.0794594	0.0135981		64.4	0.0425373	0.0161862	0.031163	0.0190462		64.4	0.0809949	0.0175296	0.0250977	0.0158779		64.4	0.0459333	0.0138954	0.0195174	0.0186036
64.6	0.0820513	0.016382	0.0117214	0.0130269		64.6	0.192052	0.0183294	0.0435651	0.0137278		64.6	0.155282	0.0125474	0.0792995	0.0137955		64.6	0.0432777	0.0161602	0.0309004	0.0190899		64.6	0.0814572	0.0174789	0.0251028	0.0159702		64.6	0.0460931	0.0137768	0.0197079	0.0187407
64.8	0.0828279	0.0163924	0.0116762	0.0128855		64.8	0.192563	0.0183032	0.0437599	0.0139179		64.8	0.155745	0.0125246	0.0793037	0.0138969		64.8	0.0436502	0.0163617	0.0307846	0.0192344		64.8	0.0815487	0.0175015	0.0251794	0.0161756		64.8	0.0461962	0.0138835	0.0199812	0.0187587
65	0.0833678	0.0162776	0.0115294	0.0131043		65	0.19287	0.0185364	0.0441607	0.0136542		65	0.155894	0.0126924	0.0794245	0.0136135		65	0.0437754	0.0165661	0.0308358	0.0191954		65	0.0819081	0.0176404	0.0250684	0.0164682		65	0.046064	0.0140424	0.0202342	0.0189203
65.2	0.0836588	0.016346	0.0112637	0.0133822		65.2	0.193182	0.0187982	0.0443153	0.013662		65.2	0.15621	0.0128018	0.0797429	0.013646		65.2	0.0437213	0.0169957	0.0307661	0.0189681		65.2	0.0822173	0.0182227	0.0250404	0.0163237		65.2	0.0458414	0.0139221	0.0206964	0.0192316
65.4	0.0842664	0.016186	0.0110596	0.0134121		65.4	0.193558	0.0187653	0.0442762	0.0135613		65.4	0.156564	0.0127711	0.0800777	0.0136483		65.4	0.0438289	0.0171545	0.0307294	0.0187353		65.4	0.0828021	0.0182805	0.024979	0.0164374		65.4	0.0458731	0.0137755	0.0207205	0.0194292
65.6	0.0846714	0.0159951	0.0110011	0.013109		65.6	0.19409	0.0187785	0.0447032	0.0133692		65.6	0.156749	0.0130432	0.0804451	0.0134033		65.6	0.0440142	0.017	0.0309416	0.0182861		65.6	0.0831828	0.0182891	0.0248661	0.0163616		65.6	0.0459789	0.0137343	0.0204164	0.01945
65.8	0.084941	0.0160041	0.0108276	0.0124606		65.8	0.194162	0.0188604	0.0444205	0.0136561		65.8	0.156739	0.0130783	0.080548	0.0135471		65.8	0.0437517	0.0169016	0.0308229	0.0178625		65.8	0.0831703	0.0179646	0.0244261	0.0163469		65.8	0.046468	0.0136575	0.0207453	0.0191767
66	0.0854166	0.0163146	0.0104782	0.0122953		66	0.194361	0.0190332	0.0444826	0.0134014		66	0.156747	0.0131098	0.0805625	0.0134246		66	0.0438582	0.017092	0.0310338	0.017607		66	0.0836179	0.0173441	0.0245747	0.0163022		66	0.0467269	0.0137144	0.0204288	0.0190101
66.2	0.0859012	0.0161205	0.0098737	0.0120771		66.2	0.194531	0.0194659	0.044657	0.0131217		66.2	0.157057	0.0129858	0.0806087	0.0130559		66.2	0.0435333	0.0172258	0.0309777	0.0174351		66.2	0.0834074	0.0171624	0.0242406	0.0160518		66.2	0.0469005	0.0137476	0.020786	0.0188883
66.4	0.0863847	0.0161754	0.00980209	0.0117325		66.4	0.19477	0.0193144	0.0448352	0.0132579		66.4	0.156971	0.013023	0.0811219	0.0129328		66.4	0.0433764	0.0173849	0.0309926	0.0172168		66.4	0.0837265	0.0172116	0.0243162	0.0160132		66.4	0.0471262	0.0138094	0.0213674	0.0187574
66.6	0.086569	0.0158509	0.00952642	0.0116411		66.6	0.195331	0.0193739	0.0452001	0.0133725		66.6	0.15749	0.0130236	0.0814515	0.0130572		66.6	0.043181	0.0173599	0.0308793	0.0172894		66.6	0.0838077	0.0172306	0.0245467	0.0155858		66.6	0.0468944	0.0141751	0.0216311	0.0188874
66.8	0.0866465	0.0158857	0.00929325	0.0112626		66.8	0.195549	0.0195221	0.0452215	0.013424		66.8	0.158237	0.0130318	0.0819762	0.0127895		66.8	0.0431081	0.0176052	0.030952	0.0172538		66.8	0.0835894	0.0174627	0.0244552	0.0155431		66.8	0.0467566	0.0138923	0.0218236	0.0188397
67	0.0868314	0.016088	0.00930304	0.0112373		67	0.196066	0.0196614	0.0453351	0.0134703		67	0.158818	0.0132204	0.082336	0.012915		67	0.0428893	0.0177593	0.0311778	0.0171865		67	0.0836146	0.0176571	0.0247046	0.0154577		67	0.0465423	0.0140056	0.0217446	0.0188043
67.2	0.0870743	0.016208	0.00917652	0.0114098		67.2	0.196773	0.0193352	0.0456188	0.013859		67.2	0.159171	0.0131373	0.0825939	0.0127304		67.2	0.0429517	0.0175501	0.0315763	0.0173387		67.2	0.0837553	0.0176626	0.0243829	0.0153309		67.2	0.0466624	0.0138892	0.0218882	0.0190017
67.4	0.0870521	0.0165397	0.00920532	0.0112903		67.4	0.197543	0.0190821	0.0456824	0.0139646		67.4	0.159819	0.0136119	0.0828853	0.0128086		67.4	0.0430927	0.0173586	0.0315612	0.0173452		67.4	0.0839015	0.0175592	0.0245352	0.0156413		67.4	0.0467988	0.0138651	0.0215612	0.0191725
67.6	0.0872672	0.016336	0.00989282	0.0112866		67.6	0.198039	0.0185895	0.0455833	0.0138539		67.6	0.160491	0.0138657	0.0827709	0.0130321		67.6	0.0431243	0.0173456	0.03171	0.0173835		67.6	0.0842653	0.0177286	0.0248825	0.0155472		67.6	0.0471294	0.0138674	0.0214617	0.0189486
67.8	0.0872676	0.0166978	0.0102557	0.0113726		67.8	0.198578	0.018461	0.0455543	0.0137136		67.8	0.160802	0.0137165	0.0826178	0.0130453		67.8	0.0434557	0.0169787	0.0318174	0.0172719		67.8	0.0843551	0.0179503	0.02507	0.0155753		67.8	0.0468537	0.0137136	0.02132	0.0190844
68	0.0876635	0.0165573	0.0104039	0.0112726		68	0.199114	0.018101	0.0454615	0.0135518		68	0.161379	0.013909	0.082739	0.0130133		68	0.0439528	0.0169679	0.0321796	0.0172805		68	0.0844394	0.0181346	0.0250521	0.0156447		68	0.0469899	0.0138068	0.0211977	0.0190795
68.2	0.0878577	0.0164954	0.0106452	0.011296		68.2	0.199919	0.0178589	0.0456925	0.0133921		68.2	0.162179	0.0141034	0.082755	0.013485		68.2	0.044195	0.0169193	0.0322506	0.0173361		68.2	0.0846614	0.0181813	0.0250999	0.0158367		68.2	0.0475173	0.0141177	0.0208224	0.0192364
68.4	0.0880615	0.0163019	0.0109763	0.0116163		68.4	0.200543	0.0175154	0.0456884	0.0131255		68.4	0.163102	0.0140869	0.0827651	0.013669		68.4	0.0443713	0.0170482	0.0323251	0.0173847		68.4	0.0848538	0.0180124	0.0252531	0.0164159		68.4	0.0475665	0.0141381	0.0210442	0.0194536
68.6	0.0881952	0.0163112	0.0114364	0.0115879		68.6	0.201002	0.0174873	0.0453624	0.0128735		68.6	0.163682	0.0141496	0.0825228	0.0140759		68.6	0.0448597	0.0169831	0.0324724	0.0176499		68.6	0.0851576	0.0179199	0.025059	0.0165622		68.6	0.0475936	0.0137909	0.0208964	0.0196223
68.8	0.0881707	0.0162231	0.0113945	0.0118482		68.8	0.20172	0.0175759	0.0456854	0.0129744		68.8	0.164356	0.0145662	0.0825661	0.0141099		68.8	0.0450547	0.0172422	0.0325518	0.0181026		68.8	0.085289	0.0180589	0.0251857	0.0167386		68.8	0.0476873	0.0137628	0.0211956	0.0196708
69	0.0880364	0.0160169	0.0113932	0.0120927		69	0.20238	0.0178517	0.0457709	0.0132276		69	0.165257	0.0148509	0.0826523	0.0142343		69	0.0449842	0.0172922	0.0328397	0.0183202		69	0.0855666	0.0182769	0.0251926	0.0171394		69	0.0478442	0.0136502	0.0212514	0.0196145
69.2	0.088021	0.0156627	0.0116227	0.0120846		69.2	0.202965	0.0182021	0.0456592	0.0135078		69.2	0.165671	0.0145772	0.0827008	0.0144809		69.2	0.0448476	0.0173057	0.0330921	0.0182522		69.2	0.0855926	0.0186318	0.0253063	0.0173963		69.2	0.0481223	0.0136804	0.0209793	0.019772
69.4	0.0883971	0.0158774	0.0118292	0.011953		69.4	0.20332	0.0180641	0.0454552	0.0135371		69.4	0.166249	0.01468	0.0826427	0.014592		69.4	0.0449814	0.017277	0.0330532	0.0181806		69.4	0.0860123	0.0185903	0.0250556	0.0176164		69.4	0.0485455	0.013638	0.0209215	0.0198991
69.6	0.0884492	0.0158473	0.0118929	0.0118979		69.6	0.203587	0.0180205	0.0455552	0.0137808		69.6	0.166719	0.0146343	0.082633	0.0144597		69.6	0.0450136	0.016924	0.0329545	0.0180567		69.6	0.0862249	0.0185124	0.0249727	0.0174276		69.6	0.0489105	0.0139092	0.0209727	0.0198544
69.8	0.0886236	0.0163375	0.0121209	0.0116612		69.8	0.203904	0.0181364	0.0454834	0.0136129		69.8	0.166984	0.0143425	0.0827092	0.0145692		69.8	0.0450435	0.0171803	0.0328007	0.0180375		69.8	0.0865167	0.0184285	0.0247405	0.0175804		69.8	0.0495891	0.0140641	0.0213559	0.0198038
70	0.088684	0.0164079	0.0120625	0.0117422		70	0.204638	0.0182702	0.0457797	0.013234		70	0.167395	0.0140811	0.0830837	0.0142206		70	0.0455311	0.0171704	0.0326544	0.0180987		70	0.0869556	0.0183905	0.0246358	0.017755		70	0.0499143	0.014321	0.0213064	0.0200375
70.2	0.0887595	0.0163278	0.0120277	0.0117264		70.2	0.204769	0.0183898	0.0461858	0.0134405		70.2	0.16783	0.0139464	0.083541	0.013837		70.2	0.0454479	0.0174388	0.0323657	0.0183965		70.2	0.0871302	0.0184045	0.024637	0.0176273		70.2	0.0501235	0.0142471	0.0219702	0.0201904
70.4	0.0890936	0.0163866	0.0119395	0.0117291		70.4	0.205598	0.0187369	0.046349	0.0135732		70.4	0.168125	0.0138222	0.0838972	0.0139428		70.4	0.0456908	0.0175331	0.0319614	0.0185476		70.4	0.0875587	0.0184211	0.0248566	0.0174825		70.4	0.0502755	0.0145403	0.0217875	0.0203074
70.6	0.0891876	0.0162986	0.0117824	0.0117943		70.6	0.206075	0.0189353	0.0463047	0.0138765		70.6	0.168468	0.0138111	0.0842571	0.0139636		70.6	0.0459533	0.0178633	0.0316685	0.0188044		70.6	0.0877255	0.0182853	0.0250842	0.0174808		70.6	0.0500548	0.0145754	0.0215265	0.0202719
70.8	0.0896284	0.0164574	0.0116212	0.0119159		70.8	0.206344	0.0190606	0.0466394	0.0139424		70.8	0.169137	0.0138405	0.0848208	0.0140016		70.8	0.0461485	0.0179643	0.0319195	0.0185713		70.8	0.0878591	0.0181943	0.0253799	0.0175282		70.8	0.0497505	0.0143552	0.0213723	0.0203824
71	0.0902796	0.0167858	0.0114818	0.0118959		71	0.207088	0.019074	0.046717	0.0141246		71	0.169345	0.0138984	0.0853355	0.0140638		71	0.0464005	0.0179109	0.0321008	0.018481		71	0.0882287	0.0181632	0.0254574	0.017438		71	0.0496915	0.0145956	0.0211346	0.0205612
71.2	0.0904974	0.0169148	0.0111797	0.0116639		71.2	0.207966	0.0189241	0.0468268	0.0143424		71.2	0.169472	0.0139892	0.0858335	0.0138765		71.2	0.0465794	0.0177268	0.0320885	0.0187613		71.2	0.0883111	0.0179718	0.0253284	0.017472		71.2	0.0498172	0.0142119	0.0212139	0.0205534
71.4	0.0910295	0.0170356	0.0115404	0.0115554		71.4	0.208479	0.0187068	0.0465692	0.0141787		71.4	0.169906	0.0140996	0.0860715	0.0138474		71.4	0.0466419	0.0176821	0.0322671	0.0185864		71.4	0.0886119	0.0180382	0.0256027	0.0174679		71.4	0.0500563	0.0147023	0.0211395	0.0206591
71.6	0.0912167	0.0166714	0.0119791	0.0117007		71.6	0.20919	0.0186996	0.046361	0.0143502		71.6	0.169986	0.0138266	0.0865843	0.0137634		71.6	0.0471153	0.0175866	0.0325382	0.018714		71.6	0.0889896	0.0185778	0.0256449	0.017105		71.6	0.0501105	0.0146554	0.0212073	0.0211478
71.8	0.0914135	0.0166772	0.0119664	0.0112658		71.8	0.209865	0.0191211	0.0463814	0.0141888		71.8	0.170072	0.0135538	0.0869496	0.0137187		71.8	0.0472104	0.0174043	0.0327818	0.0185021		71.8	0.0891938	0.0187171	0.0255738	0.0172264		71.8	0.0499276	0.0145294	0.0215188	0.0211857
72	0.0920559	0.0165637	0.0119044	0.0113387		72	0.210191	0.018674	0.0461995	0.0140596		72	0.170405	0.0139161	0.0876388	0.0137567		72	0.0473104	0.0177247	0.0331388	0.0183437		72	0.0895118	0.0187487	0.0254575	0.0171128		72	0.0503244	0.0144817	0.0214195	0.0209409
72.2	0.0921118	0.0162463	0.0119829	0.0118911		72.2	0.210583	0.0185266	0.0462953	0.0135126		72.2	0.170721	0.0138216	0.0879837	0.0138193		72.2	0.0474976	0.017596	0.0333587	0.0185027		72.2	0.0895908	0.0183558	0.0255356	0.0172577		72.2	0.0505811	0.0144163	0.0215242	0.0207795
72.4	0.0923209	0.0159426	0.0121252	0.0120493		72.4	0.211068	0.0187572	0.046341	0.0134145		72.4	0.171222	0.0136273	0.0881134	0.0140457		72.4	0.0474495	0.0178297	0.0336796	0.0182708		72.4	0.0898464	0.0184621	0.0254503	0.0175764		72.4	0.0506737	0.0142071	0.0217143	0.0204767
72.6	0.0927378	0.0159885	0.0120291	0.0121885		72.6	0.211634	0.0189349	0.0463381	0.0134534		72.6	0.171457	0.013795	0.0880797	0.0142399		72.6	0.0476345	0.0179089	0.0343282	0.0183429		72.6	0.0898838	0.0186736	0.0254064	0.0174507		72.6	0.0505795	0.0141612	0.0218203	0.0201996
72.8	0.0929903	0.0160429	0.0119515	0.0122971		72.8	0.212112	0.019037	0.0466077	0.0135232		72.8	0.172239	0.0137194	0.0884042	0.0139992		72.8	0.0477339	0.0181473	0.0346707	0.0184832		72.8	0.0900889	0.0192596	0.0252055	0.017576		72.8	0.0507522	0.01421	0.0222237	0.0200814
73	0.0933065	0.015999	0.0119401	0.0125265		73	0.212581	0.0190065	0.0465142	0.0134136		73	0.172763	0.0135698	0.0886849	0.0141707		73	0.0476399	0.0182945	0.0350924	0.0182136		73	0.0905518	0.0191795	0.0251995	0.0175906		73	0.0512509	0.014726	0.0220859	0.0202085
73.2	0.0937457	0.0160972	0.0123803	0.0125703		73.2	0.21336	0.0192684	0.0465414	0.0136031		73.2	0.172913	0.0134995	0.0889641	0.0141282		73.2	0.0477772	0.0182594	0.0351093	0.0178612		73.2	0.090888	0.0194459	0.0253023	0.0177674		73.2	0.0514874	0.0149543	0.022047	0.0203307
73.4	0.0936702	0.0162913	0.0123338	0.0127654		73.4	0.213778	0.0190399	0.0469238	0.0136402		73.4	0.17382	0.0136767	0.0892633	0.0141488		73.4	0.0478112	0.0182189	0.0348482	0.0178342		73.4	0.0910761	0.0196435	0.0253065	0.0177062		73.4	0.0516973	0.0149257	0.0223854	0.0201798
73.6	0.0934931	0.0162625	0.0123403	0.0126555		73.6	0.214111	0.0188233	0.0472898	0.0137094		73.6	0.174306	0.0134898	0.0889859	0.0141334		73.6	0.0477042	0.0179434	0.0347568	0.0178051		73.6	0.0913033	0.0197954	0.0251837	0.017666		73.6	0.0517488	0.0151552	0.0223646	0.019988
73.8	0.0935142	0.0163044	0.0122683	0.0125048		73.8	0.214568	0.018572	0.0475173	0.0135691		73.8	0.174861	0.0134914	0.0892451	0.0138084		73.8	0.0477104	0.0181938	0.0346933	0.0179807		73.8	0.0917455	0.019801	0.0250229	0.0178591		73.8	0.0520765	0.01526	0.0221971	0.0197725
74	0.0935117	0.0160528	0.0124081	0.0125353		74	0.214828	0.0185349	0.047802	0.0136597		74	0.175412	0.0135842	0.0894463	0.0137527		74	0.047754	0.0181085	0.034549	0.018157		74	0.0916482	0.0195057	0.0252033	0.0177458		74	0.0521403	0.0154062	0.0218969	0.0199762
74.2	0.0936659	0.015847	0.0122071	0.0124333		74.2	0.214755	0.0188512	0.0479881	0.0140205		74.2	0.175752	0.0134273	0.0895397	0.0137819		74.2	0.0475511	0.0183157	0.0342203	0.0182672		74.2	0.0921035	0.0191855	0.0252425	0.0175723		74.2	0.0522739	0.0152218	0.0216551	0.0198744
74.4	0.0940345	0.0157181	0.0119068	0.0122406		74.4	0.215456	0.0192919	0.0481886	0.0139388		74.4	0.176354	0.0135003	0.0899101	0.0141205		74.4	0.0475334	0.0180634	0.0342976	0.0178464		74.4	0.0921429	0.0187728	0.0254126	0.017579		74.4	0.0520525	0.0156526	0.0210249	0.0199395
74.6	0.0940259	0.0158429	0.0119906	0.0123595		74.6	0.215633	0.019038	0.0484668	0.0142638		74.6	0.176733	0.0135183	0.0899782	0.0141528		74.6	0.0475492	0.0179682	0.0344839	0.0179184		74.6	0.0921936	0.0184894	0.0257633	0.0175517		74.6	0.0518709	0.0157492	0.0208904	0.0200711
74.8	0.0944958	0.0156804	0.0120996	0.0122572		74.8	0.215954	0.0191542	0.0487705	0.0143231		74.8	0.177206	0.0135497	0.0900074	0.0143761		74.8	0.0475416	0.0177175	0.0346181	0.0179025		74.8	0.0924281	0.0181695	0.0260517	0.0175197		74.8	0.0518407	0.0156148	0.0208528	0.0201321
75	0.0946464	0.0158596	0.0122335	0.0118002		75	0.216266	0.0189603	0.048861	0.0145479		75	0.177321	0.0136258	0.0899471	0.0142721		75	0.047337	0.0176815	0.0344467	0.0180572		75	0.0922301	0.0183044	0.0262181	0.0176184		75	0.0517946	0.0156128	0.020563	0.0202499
75.2	0.0949875	0.0156694	0.0124868	0.0117336		75.2	0.216441	0.018892	0.0489428	0.0148821		75.2	0.177473	0.0138348	0.0899436	0.0142702		75.2	0.0472061	0.0174942	0.0345036	0.0183502		75.2	0.0921714	0.0183512	0.0265913	0.0176028		75.2	0.0518728	0.0152205	0.020646	0.0205104
75.4	0.0956947	0.0155489	0.01269	0.0117281		75.4	0.216787	0.0190863	0.0488174	0.0151482		75.4	0.178057	0.013841	0.0898866	0.0142536		75.4	0.0475367	0.0171816	0.0347662	0.018181		75.4	0.0924948	0.0185072	0.0268008	0.0174538		75.4	0.052018	0.0152473	0.0204744	0.0211799
75.6	0.0957723	0.01558	0.0125223	0.0117155		75.6	0.217126	0.0194398	0.0490102	0.0156124		75.6	0.178147	0.0137693	0.0904113	0.014509		75.6	0.0480138	0.0170561	0.034733	0.0182817		75.6	0.0924824	0.0185037	0.0267702	0.0172234		75.6	0.0520269	0.0150633	0.02061	0.0213648
75.8	0.0956877	0.015765	0.0125282	0.0116709		75.8	0.217241	0.0194538	0.0490343	0.0154036		75.8	0.178476	0.0139484	0.0904331	0.0146382		75.8	0.0480896	0.0171539	0.0348308	0.0182049		75.8	0.0926955	0.018838	0.0271883	0.0173993		75.8	0.0522339	0.0149371	0.0212258	0.0211706
76	0.0960603	0.016033	0.0125767	0.0119558		76	0.217431	0.0191799	0.0488653	0.0151685		76	0.178535	0.0140763	0.0910474	0.0146843		76	0.0482656	0.0169544	0.0351519	0.0180358		76	0.0929145	0.0192406	0.0272094	0.0173987		76	0.0524955	0.014993	0.0211941	0.0212115
76.2	0.0964102	0.0159921	0.0125147	0.0122955		76.2	0.217795	0.019217	0.0489421	0.0151056		76.2	0.178857	0.0140335	0.091384	0.0148415		76.2	0.0484497	0.0173293	0.0351872	0.0183185		76.2	0.0927374	0.0194282	0.0273228	0.0178992		76.2	0.052882	0.0149343	0.0214841	0.0212974
76.4	0.0967917	0.0159546	0.0123306	0.0122264		76.4	0.218891	0.0193172	0.0490527	0.0148801		76.4	0.179216	0.0137806	0.0918433	0.0150762		76.4	0.0487947	0.0179502	0.0353223	0.0179392		76.4	0.093178	0.0197423	0.0273144	0.018074		76.4	0.0531182	0.0150532	0.0218991	0.0210599
76.6	0.0972996	0.0163122	0.0121547	0.0124514		76.6	0.21972	0.0189961	0.0487774	0.0145637		76.6	0.179815	0.0138151	0.092037	0.0152251		76.6	0.0491212	0.0180398	0.0356495	0.0180109		76.6	0.0934712	0.0198633	0.0270952	0.018493		76.6	0.0532066	0.0150895	0.0222733	0.0211217
76.8	0.0976894	0.0163572	0.0121734	0.0125378		76.8	0.220315	0.0190134	0.0487072	0.0143208		76.8	0.180585	0.0136892	0.092554	0.0152801		76.8	0.0495489	0.0181979	0.0357817	0.0179407		76.8	0.0939847	0.0198896	0.0269321	0.0184766		76.8	0.0537178	0.0152672	0.022541	0.0211386
77	0.0978291	0.0164685	0.0118902	0.0125928		77	0.221284	0.0191173	0.0484658	0.0141461		77	0.180904	0.0139364	0.0932923	0.0153966		77	0.0498613	0.0184471	0.0358284	0.0175308		77	0.0943738	0.0196667	0.0272952	0.0184668		77	0.0542664	0.0157235	0.0230495	0.0210819
77.2	0.0980414	0.0164668	0.0119455	0.0125712		77.2	0.222212	0.0192996	0.0483574	0.0143872		77.2	0.181514	0.0140308	0.0935056	0.0151949		77.2	0.0500375	0.0184375	0.0357855	0.0176471		77.2	0.0943445	0.0197165	0.0274423	0.0190588		77.2	0.0546377	0.0155546	0.0231362	0.020691
77.4	0.0978762	0.0164569	0.0117395	0.0123994		77.4	0.222306	0.0187952	0.0485782	0.0146592		77.4	0.18187	0.0141481	0.0936191	0.0153323		77.4	0.050323	0.0183523	0.035891	0.0178083		77.4	0.0948394	0.0196871	0.0276253	0.019051		77.4	0.0549375	0.0154761	0.023211	0.0203334
77.6	0.0982957	0.0167637	0.0116248	0.0123514		77.6	0.22271	0.0191321	0.0485368	0.0148731		77.6	0.182067	0.0140302	0.0937835	0.0151893		77.6	0.0502247	0.0185848	0.0362088	0.0181527		77.6	0.0955134	0.0198198	0.027288	0.0188		77.6	0.0548095	0.0156575	0.0232143	0.0201417
77.8	0.0986964	0.0165424	0.011621	0.0121269		77.8	0.223101	0.0190232	0.0484084	0.0148731		77.8	0.182627	0.0142314	0.0942236	0.0148538		77.8	0.0499438	0.0187214	0.0362043	0.0184148		77.8	0.0959635	0.0195895	0.027382	0.0187976		77.8	0.0549239	0.0158207	0.0231226	0.0199417
78	0.0989885	0.0161876	0.0118297	0.0123164		78	0.223509	0.0192334	0.0486407	0.0149807		78	0.182949	0.0143848	0.0945341	0.0151863		78	0.0497893	0.0192515	0.0362347	0.0182988		78	0.0963481	0.0192216	0.0272069	0.0188616		78	0.0551614	0.0158549	0.023052	0.0200864
78.2	0.0990685	0.0161035	0.0117017	0.0121897		78.2	0.224279	0.0195059	0.0488974	0.0149193		78.2	0.183247	0.0140595	0.0945686	0.014931		78.2	0.0497495	0.0191352	0.0359138	0.0183455		78.2	0.0968102	0.0190202	0.0270873	0.019164		78.2	0.0552352	0.0162366	0.0228733	0.0202222
78.4	0.0992905	0.0163105	0.0117907	0.012051		78.4	0.225011	0.0197203	0.0493895	0.0146798		78.4	0.183697	0.0141467	0.0946009	0.0146703		78.4	0.049652	0.0192551	0.0360926	0.0183216		78.4	0.0971099	0.0189826	0.0274861	0.0189829		78.4	0.0551635	0.0165319	0.022737	0.0202875
78.6	0.0993194	0.0163978	0.0121864	0.0121402		78.6	0.225111	0.0197415	0.0495396	0.0147134		78.6	0.183961	0.0142327	0.0946541	0.0143518		78.6	0.0493093	0.0192759	0.036122	0.0187075		78.6	0.0972765	0.0190177	0.0278541	0.0188394		78.6	0.0551137	0.0164145	0.0225865	0.0202369
78.8	0.0998312	0.0163257	0.0122784	0.0119645		78.8	0.22575	0.0200933	0.0496922	0.0146737		78.8	0.184121	0.0141234	0.0946566	0.0141958		78.8	0.0494955	0.0192593	0.0360746	0.0190936		78.8	0.097365	0.0189803	0.0282707	0.0188483		78.8	0.0550755	0.0158646	0.0224768	0.0201359
79	0.100208	0.0166556	0.0125158	0.0116522		79	0.225981	0.0201961	0.0500665	0.0151373		79	0.184456	0.0144487	0.0946634	0.0137014		79	0.0495668	0.0192689	0.0364318	0.0191692		79	0.0973513	0.019062	0.028384	0.0188696		79	0.0550461	0.0157893	0.0219382	0.0203642
79.2	0.100286	0.0164425	0.0128167	0.0116128		79.2	0.226425	0.0201776	0.0503347	0.0150466		79.2	0.184847	0.0143398	0.0951823	0.0134047		79.2	0.049805	0.0191302	0.0366624	0.0192998		79.2	0.0973191	0.0192153	0.0286158	0.0188189		79.2	0.0553072	0.0154961	0.0222032	0.0205304
79.4	0.100413	0.0162896	0.0125234	0.011264		79.4	0.227026	0.020446	0.050563	0.0152927		79.4	0.185452	0.0141118	0.0953129	0.0134971		79.4	0.0500645	0.0189093	0.0368976	0.019228		79.4	0.0971849	0.0192534	0.0281729	0.0187325		79.4	0.0553247	0.0155302	0.0222541	0.0206467
79.6	0.100788	0.0163672	0.0124044	0.0113578		79.6	0.227095	0.0203153	0.0508152	0.0152042		79.6	0.185709	0.0141002	0.0955474	0.0136416		79.6	0.0500321	0.0189346	0.0369752	0.019024		79.6	0.0968634	0.0191805	0.0280016	0.0185817		79.6	0.05544	0.0159491	0.0224822	0.0205135
79.8	0.10072	0.016289	0.0128426	0.0111776		79.8	0.227565	0.0201333	0.050673	0.0150214		79.8	0.185964	0.0140165	0.0959777	0.0136728		79.8	0.0500438	0.0187255	0.0370285	0.0189418		79.8	0.0970605	0.0194858	0.0281712	0.0187664		79.8	0.0556456	0.0159851	0.0229003	0.0207449
80	0.101214	0.0164913	0.0129298	0.0112569		80	0.228025	0.0200094	0.0507639	0.0149524		80	0.186235	0.0137918	0.0964575	0.0141222		80	0.049829	0.0184509	0.0369783	0.0188085		80	0.096825	0.019444	0.0277811	0.0189242		80	0.0557876	0.0160004	0.0227204	0.0207865
80.2	0.101274	0.0163004	0.012839	0.0114668		80.2	0.228431	0.0198173	0.0512189	0.0150045		80.2	0.186889	0.0133854	0.0967496	0.0144106		80.2	0.0498752	0.0186652	0.0368735	0.0188129		80.2	0.09622	0.0193141	0.0279616	0.018816		80.2	0.0560507	0.0158879	0.0227546	0.0207866
80.4	0.101293	0.016052	0.0127826	0.0116503		80.4	0.228805	0.0197512	0.0512873	0.014944		80.4	0.187238	0.0134698	0.0970142	0.0147593		80.4	0.0501876	0.0185581	0.0370258	0.0185969		80.4	0.0964386	0.0191564	0.0279261	0.0186154		80.4	0.0558242	0.0162396	0.0230395	0.0204358
80.6	0.101697	0.0161664	0.0128148	0.0117229		80.6	0.229516	0.0200081	0.05091	0.0150098		80.6	0.187548	0.0138391	0.096873	0.0150101		80.6	0.0505599	0.0183597	0.0375822	0.0184898		80.6	0.0964148	0.0191951	0.0274331	0.0187038		80.6	0.0559095	0.0159332	0.0230659	0.0203284
80.8	0.101821	0.016233	0.0127611	0.0116525		80.8	0.23013	0.0202808	0.050914	0.0149128		80.8	0.187969	0.0141352	0.0975263	0.0151434		80.8	0.0512576	0.0183339	0.0377225	0.0184571		80.8	0.0963729	0.0192219	0.0275202	0.0182819		80.8	0.0560054	0.0159095	0.023001	0.0203585
81	0.102246	0.0167015	0.0126549	0.011372		81	0.230427	0.0203966	0.0509748	0.0148866		81	0.188309	0.0143156	0.0979814	0.0152609		81	0.0514432	0.0184271	0.0378229	0.0183408		81	0.0962784	0.019418	0.0277041	0.0183711		81	0.056301	0.0160269	0.0230153	0.0202881
81.2	0.102551	0.0170487	0.012949	0.0112999		81.2	0.230615	0.0200413	0.0510248	0.0150479		81.2	0.188721	0.0142292	0.0980153	0.0153442		81.2	0.0518354	0.0185851	0.037854	0.0185951		81.2	0.0965755	0.0192222	0.0278654	0.0186386		81.2	0.0563692	0.0158618	0.0225732	0.0202127
81.4	0.102947	0.0173991	0.0130902	0.0114458		81.4	0.230862	0.0197472	0.0512022	0.0152352		81.4	0.188788	0.0141212	0.0982161	0.0157427		81.4	0.0521037	0.0186264	0.0379177	0.0188824		81.4	0.0972153	0.01919	0.0280109	0.0187769		81.4	0.0561685	0.0156468	0.0224895	0.0203604
81.6	0.103482	0.0173666	0.0131491	0.0114066		81.6	0.23145	0.0201859	0.0513446	0.0153613		81.6	0.189249	0.0141511	0.0982385	0.0159604		81.6	0.0519311	0.0187926	0.0378398	0.0188508		81.6	0.0976724	0.019295	0.0278602	0.0184884		81.6	0.0559712	0.0156348	0.0228114	0.020561
81.8	0.103656	0.0171561	0.0134974	0.0110493		81.8	0.231794	0.0197214	0.0515206	0.0152974		81.8	0.189813	0.0144707	0.0983315	0.0161864		81.8	0.0521782	0.0188195	0.037498	0.0188512		81.8	0.0983383	0.0190222	0.0277889	0.0187674		81.8	0.0556532	0.0155463	0.0227237	0.0207022
82	0.10354	0.0174729	0.0134083	0.0112822		82	0.232008	0.0196602	0.0517628	0.0150645		82	0.190142	0.0145305	0.0983214	0.0163678		82	0.0524352	0.0194393	0.03745	0.0189096		82	0.0989089	0.0189989	0.0279763	0.0189139		82	0.0557882	0.0154944	0.0230073	0.0210863
82.2	0.103974	0.0178993	0.0133067	0.0112155		82.2	0.232838	0.019699	0.0521155	0.014951		82.2	0.190801	0.0145866	0.0980726	0.0161678		82.2	0.0523988	0.0191489	0.0371995	0.0191847		82.2	0.0995695	0.0191964	0.028389	0.0189375		82.2	0.0558393	0.0155073	0.0230364	0.0215001
82.4	0.104035	0.0182356	0.013168	0.0110513		82.4	0.233381	0.0198967	0.0522367	0.0152349		82.4	0.191059	0.0148972	0.0982735	0.0161117		82.4	0.0521977	0.0193702	0.0371866	0.0192866		82.4	0.100103	0.0191676	0.0289169	0.0186632		82.4	0.0560609	0.0151994	0.0230294	0.0214966
82.6	0.104155	0.0182553	0.0131896	0.0111561		82.6	0.234	0.0202924	0.0523917	0.0154117		82.6	0.191736	0.0149532	0.0987125	0.0160286		82.6	0.0520909	0.0191329	0.0374143	0.0192268		82.6	0.100569	0.0191386	0.0292018	0.0189964		82.6	0.056279	0.01486	0.0226151	0.0215033
82.8	0.104288	0.0183902	0.0130516	0.0111074		82.8	0.234556	0.0204699	0.0524704	0.0154151		82.8	0.192237	0.0148865	0.0988085	0.0158707		82.8	0.0523459	0.0190044	0.037352	0.0194821		82.8	0.100678	0.0190317	0.0293536	0.0192661		82.8	0.0564711	0.0147256	0.0223366	0.0214693
83	0.104384	0.0185281	0.0133805	0.0109083		83	0.235026	0.0208895	0.052721	0.0155876		83	0.192466	0.014942	0.0988836	0.0157993		83	0.0520708	0.0190398	0.0375311	0.0192406		83	0.10093	0.0187357	0.0291778	0.0196619		83	0.0567454	0.014931	0.0223927	0.0213677
83.2	0.1042	0.0182111	0.0134434	0.0111128		83.2	0.235725	0.0207058	0.0527548	0.015512		83.2	0.192745	0.0146142	0.0989886	0.0158997		83.2	0.0519767	0.0191308	0.0377104	0.0194476		83.2	0.100983	0.0185625	0.0292826	0.0197003		83.2	0.0568821	0.0151205	0.0225396	0.0213563
83.4	0.104607	0.0177285	0.0133101	0.0113289		83.4	0.236069	0.0209117	0.0526072	0.015717		83.4	0.193492	0.0149033	0.0985743	0.0158964		83.4	0.0519376	0.0190239	0.0378154	0.0193258		83.4	0.101244	0.0183203	0.0290274	0.0196892		83.4	0.0567872	0.0155049	0.022405	0.0214886
83.6	0.105332	0.0174131	0.0135231	0.011367		83.6	0.23637	0.0208981	0.0527116	0.0156927		83.6	0.193928	0.0150312	0.0986747	0.0158239		83.6	0.0516348	0.0189403	0.0381153	0.0188373		83.6	0.101521	0.0181977	0.029432	0.019768		83.6	0.0569678	0.016078	0.0221637	0.0213927
83.8	0.105297	0.0171666	0.0139796	0.0115835		83.8	0.236857	0.020863	0.0527137	0.0158984		83.8	0.194118	0.0152609	0.0988117	0.0157995		83.8	0.0515736	0.0189187	0.0381293	0.0189622		83.8	0.101876	0.0181497	0.0296844	0.0196013		83.8	0.0572056	0.016227	0.0219805	0.0217511
84	0.105402	0.0168363	0.0140248	0.0120937		84	0.237003	0.0208138	0.0530489	0.0159323		84	0.194393	0.0151948	0.0986337	0.0160068		84	0.051117	0.0189595	0.0379526	0.0188201		84	0.101813	0.0181238	0.0297455	0.0194816		84	0.0572205	0.0165227	0.0219611	0.0218203
84.2	0.105349	0.0163892	0.0142437	0.0121484		84.2	0.237273	0.0208665	0.053197	0.0161096		84.2	0.194463	0.0151111	0.0987988	0.0155798		84.2	0.0512394	0.0189154	0.0382142	0.0189004		84.2	0.101746	0.0181629	0.0297639	0.0193041		84.2	0.0572499	0.0164409	0.0220768	0.0215582
84.4	0.105575	0.0161892	0.0144711	0.0122785		84.4	0.237873	0.0210098	0.0531322	0.0161903		84.4	0.194381	0.0154602	0.0986969	0.0157082		84.4	0.0510377	0.0191793	0.0385854	0.0187276		84.4	0.102236	0.0183114	0.0295974	0.0189967		84.4	0.0571284	0.0164034	0.0223733	0.021539
84.6	0.105743	0.0164007	0.0147107	0.0123067		84.6	0.239114	0.0211297	0.0532884	0.0157975		84.6	0.194334	0.0157536	0.0991258	0.0155627		84.6	0.0514226	0.0192052	0.0388728	0.0186341		84.6	0.102281	0.0188215	0.0292358	0.0189358		84.6	0.0571854	0.0163871	0.0223285	0.021517
84.8	0.105839	0.0163255	0.0148656	0.0122979		84.8	0.239581	0.0208817	0.053298	0.0155587		84.8	0.194797	0.0155485	0.099921	0.01566		84.8	0.0514935	0.0194576	0.0386453	0.0188818		84.8	0.102293	0.0190402	0.0293294	0.0189329		84.8	0.0573125	0.0165977	0.0221908	0.0218022
85	0.105951	0.016372	0.0147234	0.012257		85	0.239865	0.0206012	0.053401	0.0152061		85	0.195071	0.015254	0.10023	0.0157494		85	0.0515741	0.019831	0.0386312	0.0187378		85	0.102294	0.0194255	0.0294536	0.0188559		85	0.0578972	0.0166692	0.0226852	0.0217009
85.2	0.105859	0.0161071	0.0145561	0.0123752		85.2	0.240391	0.0204067	0.0530665	0.0151687		85.2	0.195662	0.0150472	0.100184	0.0158479		85.2	0.0518806	0.0201116	0.0388995	0.0188253		85.2	0.102429	0.0195837	0.0293538	0.0188127		85.2	0.0579686	0.0163742	0.0226868	0.0218364
85.4	0.106349	0.0159769	0.0143497	0.0123239		85.4	0.240895	0.0203524	0.0530647	0.0150586		85.4	0.196009	0.0149383	0.100519	0.0161868		85.4	0.0521345	0.0201301	0.0387693	0.01893		85.4	0.102586	0.0197245	0.0291713	0.0190233		85.4	0.0581505	0.0160213	0.0231374	0.0217572
85.6	0.106474	0.0157193	0.0144521	0.0121409		85.6	0.24149	0.0206158	0.0534079	0.015159		85.6	0.19643	0.0150241	0.100613	0.016413		85.6	0.0522714	0.0202045	0.038639	0.0187998		85.6	0.102889	0.0202992	0.0291212	0.0189991		85.6	0.0584449	0.0159983	0.0235775	0.0220072
85.8	0.10632	0.0159369	0.0144863	0.0119927		85.8	0.241363	0.0202841	0.0536976	0.0149589		85.8	0.197146	0.0148828	0.100827	0.0165061		85.8	0.0528918	0.0202902	0.0386024	0.0190349		85.8	0.103067	0.0203307	0.0292349	0.019133		85.8	0.058556	0.0160104	0.0236442	0.0219642
86	0.106494	0.0163289	0.0141584	0.0120523		86	0.241593	0.020163	0.0537279	0.0149381		86	0.197606	0.0148401	0.10096	0.0163103		86	0.0530618	0.02037	0.0383406	0.0191828		86	0.103289	0.0203608	0.0294269	0.019024		86	0.0588074	0.0162739	0.0239535	0.0221491
86.2	0.10677	0.0163003	0.0140485	0.0121448		86.2	0.242192	0.0199764	0.0540482	0.0150895		86.2	0.197935	0.0152288	0.101363	0.0162949		86.2	0.0533416	0.0197211	0.0381909	0.0190629		86.2	0.103567	0.0203889	0.029366	0.0189958		86.2	0.059274	0.0162908	0.0240194	0.0221418
86.4	0.106987	0.016437	0.0138871	0.0121506		86.4	0.24234	0.0200055	0.0545969	0.0153485		86.4	0.198236	0.0150275	0.101809	0.0162296		86.4	0.0536077	0.0196871	0.0382292	0.0190356		86.4	0.103837	0.0205075	0.0296182	0.0190952		86.4	0.0595767	0.0165295	0.0240765	0.0217809
86.6	0.107278	0.0163981	0.0139468	0.012394		86.6	0.242681	0.0202703	0.0548833	0.0151504		86.6	0.199149	0.0145398	0.101957	0.0162996		86.6	0.0536294	0.0194084	0.0382584	0.0191433		86.6	0.104371	0.0207148	0.0294963	0.0193773		86.6	0.0599653	0.0165208	0.024058	0.0217032
86.8	0.107322	0.0166479	0.0141329	0.0122917		86.8	0.242662	0.0203859	0.0548481	0.0152373		86.8	0.199403	0.0144679	0.102078	0.0164632		86.8	0.0534872	0.0191959	0.0378308	0.0192762		86.8	0.104113	0.0207488	0.0295022	0.0193279		86.8	0.0599043	0.0168494	0.0240763	0.0214861
87	0.107362	0.0168269	0.0142244	0.0125096		87	0.243063	0.0207643	0.0551545	0.0154774		87	0.199725	0.0146956	0.102251	0.01638		87	0.0535799	0.0192608	0.038076	0.0192645		87	0.104495	0.020788	0.0293541	0.0195255		87	0.0600509	0.0172967	0.0241619	0.0216101
87.2	0.107706	0.0168413	0.0139193	0.0127069		87.2	0.243692	0.0204786	0.0553883	0.0156337		87.2	0.200375	0.0152176	0.102167	0.0161741		87.2	0.0540484	0.0193059	0.0384231	0.0197501		87.2	0.104853	0.0206381	0.0294123	0.0192746		87.2	0.0600317	0.0177651	0.024145	0.0216043
87.4	0.108011	0.0168394	0.0137594	0.0128878		87.4	0.243795	0.0203938	0.0555618	0.0157339		87.4	0.20104	0.0156586	0.102258	0.0158813		87.4	0.0543179	0.0193379	0.0384236	0.019385		87.4	0.105287	0.0207015	0.029416	0.0194363		87.4	0.0602013	0.0179506	0.0239677	0.0216495
87.6	0.108701	0.0169327	0.0136464	0.0128355		87.6	0.244113	0.0205566	0.055619	0.0157447		87.6	0.201126	0.0158115	0.102303	0.0160619		87.6	0.0541592	0.019353	0.0391132	0.0189736		87.6	0.105671	0.0209297	0.0297164	0.0192094		87.6	0.0603938	0.0178777	0.0238762	0.0212392
87.8	0.109221	0.0170529	0.0135151	0.0130724		87.8	0.244505	0.0205285	0.0559874	0.0158115		87.8	0.201522	0.0159448	0.102398	0.0161126		87.8	0.0540378	0.0193812	0.0393299	0.0190936		87.8	0.106056	0.0208351	0.0299516	0.018792		87.8	0.0602814	0.017867	0.0240437	0.0214791
88	0.109657	0.0172225	0.0135324	0.012999		88	0.244913	0.0205448	0.056015	0.0156435		88	0.201397	0.0159901	0.102676	0.0157463		88	0.0539749	0.019276	0.0394044	0.0189478		88	0.106241	0.0207638	0.0301338	0.0185912		88	0.0599992	0.0177541	0.0243137	0.0215807
88.2	0.109719	0.0176697	0.0134879	0.0127699		88.2	0.245621	0.0205668	0.0560747	0.0157482		88.2	0.201331	0.0159812	0.102736	0.0156371		88.2	0.054287	0.0193252	0.0396005	0.0190913		88.2	0.10657	0.020851	0.0301795	0.0184031		88.2	0.0600836	0.0174273	0.024505	0.0214548
88.4	0.109819	0.0179955	0.0134301	0.012734		88.4	0.246304	0.0206944	0.056306	0.015649		88.4	0.201648	0.0160593	0.10293	0.0160462		88.4	0.0539665	0.0193027	0.0398808	0.0192198		88.4	0.10679	0.0207685	0.0301607	0.0181		88.4	0.0600232	0.0173571	0.0245992	0.0216451
88.6	0.110012	0.0183852	0.0131787	0.012608		88.6	0.246849	0.0206612	0.056235	0.0153898		88.6	0.201725	0.0162665	0.103505	0.0159853		88.6	0.0541837	0.0193235	0.0401803	0.0194578		88.6	0.106433	0.0210778	0.0300969	0.0181771		88.6	0.0599896	0.0177705	0.0244812	0.0214274
88.8	0.110089	0.0184764	0.0128117	0.0124625		88.8	0.247002	0.0205912	0.0560377	0.0155442		88.8	0.202269	0.0161368	0.103693	0.015964		88.8	0.0541947	0.0195355	0.0402721	0.0195862		88.8	0.106641	0.0209346	0.0303376	0.0181503		88.8	0.0600597	0.0176606	0.0248229	0.0215823
89	0.110447	0.0183775	0.0127504	0.0124285		89	0.247544	0.0207143	0.0559729	0.0154509		89	0.202971	0.0160823	0.103683	0.0160042		89	0.0543179	0.0197403	0.0407046	0.0196403		89	0.106555	0.0212563	0.030381	0.018293		89	0.0603219	0.0174138	0.0251707	0.0216819
89.2	0.110529	0.0183872	0.0126056	0.0121932		89.2	0.247768	0.0209298	0.0558054	0.015603		89.2	0.203677	0.0160688	0.1036	0.0157378		89.2	0.0541627	0.019911	0.0408068	0.0195283		89.2	0.106718	0.0208935	0.030434	0.0185602		89.2	0.0605217	0.0172094	0.02505	0.0217861
89.4	0.110869	0.0185812	0.0129627	0.0123529		89.4	0.24844	0.0211702	0.0560655	0.0153033		89.4	0.203959	0.0159739	0.103906	0.0157959		89.4	0.0541104	0.0201193	0.0407021	0.0195541		89.4	0.106721	0.0207225	0.0305605	0.0187968		89.4	0.060881	0.0171869	0.0251458	0.0217001
89.6	0.111245	0.0184253	0.0132095	0.0125439		89.6	0.248961	0.0214626	0.0565375	0.0151083		89.6	0.204414	0.0158586	0.10407	0.0157761		89.6	0.0542789	0.0199409	0.0404013	0.0192698		89.6	0.10689	0.0205645	0.0307409	0.0189506		89.6	0.060952	0.0172257	0.0251294	0.0219243
89.8	0.111669	0.0182241	0.0133889	0.012094		89.8	0.248838	0.0212059	0.056818	0.0148768		89.8	0.204879	0.0159239	0.10453	0.0157093		89.8	0.0547931	0.0198564	0.0404435	0.0190824		89.8	0.106825	0.0198921	0.0310409	0.0189674		89.8	0.0609607	0.0169069	0.0251481	0.0220328
90	0.112303	0.0178726	0.0136451	0.0122053		90	0.24949	0.0210879	0.0569564	0.014614		90	0.205182	0.0164007	0.105169	0.0157371		90	0.055005	0.0198549	0.040224	0.0191862		90	0.107478	0.019252	0.031083	0.0192577		90	0.0606799	0.0168798	0.0251922	0.02208
90.2	0.112676	0.0178158	0.0139164	0.0123998		90.2	0.250151	0.0210698	0.0573652	0.0146673		90.2	0.205425	0.0164052	0.105433	0.0159725		90.2	0.0551227	0.0197027	0.0404548	0.019247		90.2	0.107596	0.0190139	0.0311848	0.0194064		90.2	0.0609673	0.0166777	0.0255217	0.0222226
90.4	0.113128	0.0177387	0.0139378	0.0122869		90.4	0.250869	0.0210738	0.0577762	0.0150069		90.4	0.206129	0.0158653	0.10556	0.0159946		90.4	0.0551953	0.0200674	0.0404971	0.0192678		90.4	0.108059	0.0187922	0.0312135	0.0195922		90.4	0.0610112	0.016681	0.0253298	0.0222534
90.6	0.113396	0.017514	0.0141549	0.0124143		90.6	0.251574	0.0211108	0.0576737	0.0147597		90.6	0.206695	0.0157043	0.105675	0.016247		90.6	0.0549877	0.0199088	0.0403391	0.0193965		90.6	0.108248	0.0185417	0.0311408	0.019596		90.6	0.0610658	0.0166516	0.0253692	0.0223083
90.8	0.113368	0.0173752	0.0140811	0.0124866		90.8	0.25188	0.0211542	0.0578377	0.0146756		90.8	0.207137	0.0160816	0.106172	0.0162539		90.8	0.0552991	0.0199176	0.0401442	0.0192795		90.8	0.108396	0.0185507	0.0308999	0.0196529		90.8	0.0611508	0.0170518	0.0250529	0.0221506
91	0.113291	0.0176346	0.0137201	0.0127865		91	0.252492	0.0210856	0.0578961	0.014586		91	0.20756	0.0163968	0.106575	0.0161722		91	0.0558434	0.0199686	0.0403182	0.0192822		91	0.108712	0.0185952	0.0307071	0.0198869		91	0.0611501	0.0173142	0.0248106	0.0218827
91.2	0.113731	0.0176003	0.0133809	0.0126444		91.2	0.25306	0.0212191	0.0579061	0.0144596		91.2	0.208001	0.0162563	0.106949	0.0165676		91.2	0.0561464	0.0201516	0.0401621	0.0191394		91.2	0.109167	0.0183408	0.0307653	0.0198097		91.2	0.061139	0.0173719	0.0250003	0.0215746
91.4	0.11388	0.0177075	0.0133803	0.0127437		91.4	0.253165	0.0213561	0.0577668	0.0144739		91.4	0.208251	0.0162566	0.107469	0.0168009		91.4	0.0560278	0.0201786	0.0402582	0.0187297		91.4	0.109586	0.0187508	0.0307169	0.019942		91.4	0.0615871	0.0172255	0.025015	0.0213045
91.6	0.114609	0.017474	0.0134164	0.0126653		91.6	0.25375	0.0213867	0.0571705	0.0143449		91.6	0.208784	0.0160423	0.107852	0.0171416		91.6	0.0561704	0.0199889	0.0406541	0.0185394		91.6	0.109666	0.019155	0.0310458	0.0196628		91.6	0.0615116	0.016922	0.0249475	0.0212437
91.8	0.114651	0.0175479	0.0133248	0.0126743		91.8	0.254416	0.0214689	0.057188	0.0143544		91.8	0.209101	0.0161098	0.1078	0.0169806		91.8	0.0559884	0.0199983	0.0404609	0.0189138		91.8	0.109889	0.0190731	0.0312496	0.01967		91.8	0.0613524	0.0170982	0.0248239	0.0216591
92	0.114625	0.0177044	0.0134205	0.0127853		92	0.254946	0.0215312	0.0566484	0.014262		92	0.209224	0.016068	0.107941	0.0165981		92	0.0561359	0.0200428	0.0404231	0.0191186		92	0.110065	0.0193167	0.0311563	0.0197337		92	0.0612824	0.0172113	0.0248939	0.0217694
92.2	0.114378	0.0178455	0.0131304	0.0129421		92.2	0.255584	0.0217468	0.0569908	0.0146175		92.2	0.209506	0.0158701	0.108133	0.0168719		92.2	0.0561435	0.0202244	0.0405123	0.0195302		92.2	0.110202	0.0195902	0.0312111	0.0199193		92.2	0.0615751	0.0172646	0.0249682	0.0221741
92.4	0.114432	0.0178718	0.0130729	0.0131352		92.4	0.255926	0.0218138	0.0573109	0.0145996		92.4	0.209736	0.015834	0.108361	0.0168487		92.4	0.0559781	0.0200141	0.0411205	0.0198198		92.4	0.10996	0.0195434	0.0310763	0.0199833		92.4	0.061704	0.0174455	0.0246095	0.022256
92.6	0.114614	0.0182439	0.0128139	0.013139		92.6	0.256117	0.0214577	0.0571833	0.0146965		92.6	0.210124	0.0161656	0.10842	0.0166216		92.6	0.0561343	0.0203012	0.0413817	0.0198708		92.6	0.109741	0.0201112	0.0310661	0.0199764		92.6	0.0618426	0.0173872	0.0245944	0.0221411
92.8	0.114533	0.0186172	0.0130655	0.0132677		92.8	0.256355	0.0213785	0.0573205	0.0150035		92.8	0.210822	0.0160562	0.108766	0.0164657		92.8	0.0564248	0.0204449	0.0413285	0.0198975		92.8	0.109583	0.0205805	0.0312519	0.0201247		92.8	0.0620678	0.0173107	0.0250236	0.0221465
93	0.114708	0.0187605	0.0133704	0.013581		93	0.256725	0.0215335	0.0574309	0.0149162		93	0.211412	0.0162454	0.108674	0.0164877		93	0.0562009	0.0202679	0.0415601	0.0198609		93	0.10943	0.02082	0.0311469	0.0204018		93	0.0627462	0.0171805	0.0247312	0.0221268
93.2	0.114528	0.0189524	0.0136066	0.0137587		93.2	0.256922	0.0214316	0.0577089	0.0147551		93.2	0.211975	0.0164804	0.108439	0.0162566		93.2	0.0562264	0.0202383	0.0415257	0.0194984		93.2	0.109416	0.0206572	0.0312373	0.0204398		93.2	0.0629458	0.0172748	0.0245916	0.0219242
93.4	0.114838	0.0191271	0.0139537	0.0139351		93.4	0.257399	0.0215046	0.0579813	0.0145946		93.4	0.212308	0.0167836	0.108643	0.0165166		93.4	0.056016	0.0198753	0.0419905	0.0197769		93.4	0.109298	0.0208313	0.0314966	0.0203327		93.4	0.0631283	0.0172886	0.0245585	0.0218966
93.6	0.115118	0.0188486	0.0142211	0.0138063		93.6	0.257544	0.0214941	0.0585629	0.0145653		93.6	0.212555	0.0168996	0.109135	0.0165111		93.6	0.0565033	0.0197376	0.0419665	0.0196114		93.6	0.109474	0.020648	0.0318906	0.0204304		93.6	0.0631645	0.0171655	0.0247278	0.0219793
93.8	0.115393	0.0185242	0.0145072	0.0137129		93.8	0.257713	0.0210723	0.0589553	0.0147139		93.8	0.213007	0.017193	0.109712	0.01641		93.8	0.0565269	0.0197552	0.0424664	0.0197604		93.8	0.109368	0.0205311	0.0319439	0.0206341		93.8	0.0633007	0.0168644	0.0245859	0.0219553
94	0.115211	0.0183548	0.0145621	0.0137982		94	0.258611	0.0209089	0.0588556	0.0146039		94	0.213688	0.0174281	0.110116	0.0165191		94	0.0565069	0.019671	0.0425174	0.0201057		94	0.109906	0.0202796	0.0318705	0.0207488		94	0.0633344	0.0167176	0.0246132	0.021862
94.2	0.115345	0.0182558	0.014502	0.0140692		94.2	0.259122	0.0208121	0.0592584	0.0148382		94.2	0.213865	0.0172142	0.110047	0.0164136		94.2	0.0567688	0.0197151	0.0428386	0.0197174		94.2	0.109629	0.0201767	0.0318462	0.0205139		94.2	0.0635237	0.0162245	0.0247685	0.0217724
94.4	0.115239	0.0179619	0.0143899	0.0141131		94.4	0.259525	0.0208008	0.0594484	0.0144682		94.4	0.213878	0.0172182	0.110395	0.0160884		94.4	0.0572892	0.019979	0.0426282	0.0193544		94.4	0.10992	0.0202259	0.0315653	0.0202535		94.4	0.0634823	0.0161005	0.0248637	0.021479
94.6	0.115541	0.0178548	0.0146455	0.0144293		94.6	0.259626	0.0208721	0.0593705	0.0139461		94.6	0.214054	0.01734	0.110682	0.0162692		94.6	0.0571246	0.0196793	0.0424337	0.019358		94.6	0.110296	0.0203212	0.0314168	0.0199007		94.6	0.0632973	0.0162561	0.0248165	0.0209867
94.8	0.115855	0.0175678	0.014562	0.0142421		94.8	0.259982	0.0209845	0.0594168	0.0138		94.8	0.214337	0.0171307	0.111219	0.0164025		94.8	0.0574981	0.0195985	0.0421196	0.0190485		94.8	0.111103	0.020243	0.0312265	0.0196715		94.8	0.0633842	0.016256	0.0246309	0.0208717
95	0.116123	0.0177095	0.0146278	0.014225		95	0.260166	0.0210227	0.0591957	0.0139327		95	0.214402	0.0171274	0.111418	0.0166478		95	0.0577498	0.0193798	0.0418703	0.0188249		95	0.111488	0.0202036	0.0312055	0.0194125		95	0.0634591	0.0161868	0.024605	0.0205454
95.2	0.11663	0.0173031	0.0147308	0.0137911		95.2	0.260131	0.021355	0.0591129	0.0141101		95.2	0.214573	0.0169636	0.111826	0.0169045		95.2	0.0578087	0.0192538	0.0414051	0.0185574		95.2	0.111978	0.0201595	0.0312164	0.0194529		95.2	0.0637625	0.0162192	0.024758	0.0206289
95.4	0.116913	0.0171133	0.014939	0.0134659		95.4	0.260561	0.0212654	0.0586806	0.0141351		95.4	0.214744	0.0170879	0.111878	0.0167028		95.4	0.0579621	0.0192158	0.0413403	0.0187254		95.4	0.112023	0.0205188	0.0311438	0.0197787		95.4	0.0640496	0.0165252	0.0247515	0.0207864
95.6	0.117453	0.0169136	0.0150439	0.013181		95.6	0.261089	0.0211804	0.0583158	0.014007		95.6	0.215018	0.0166322	0.111801	0.0163656		95.6	0.0582157	0.0191288	0.0415987	0.0185953		95.6	0.112221	0.0203886	0.0313486	0.0198574		95.6	0.0637891	0.0164068	0.0246847	0.0212721
95.8	0.117454	0.0168376	0.0148531	0.0130788		95.8	0.261514	0.0217519	0.0585372	0.0141116		95.8	0.21535	0.0166996	0.111504	0.0164863		95.8	0.0580179	0.0190537	0.0417926	0.0188219		95.8	0.112848	0.0204071	0.0314727	0.0198482		95.8	0.0637701	0.016733	0.0248714	0.0210822
96	0.117945	0.0167724	0.0145319	0.013063		96	0.262067	0.0215088	0.0587423	0.0142579		96	0.215869	0.0165075	0.112078	0.0165961		96	0.0582104	0.0192394	0.0423291	0.0190403		96	0.113511	0.020134	0.0313998	0.0197938		96	0.0639896	0.0167955	0.0249047	0.0213311
96.2	0.118236	0.0164578	0.0143444	0.0129436		96.2	0.262254	0.0214666	0.0592245	0.014388		96.2	0.21577	0.0164042	0.112382	0.0168926		96.2	0.0581937	0.0195786	0.0422999	0.0192122		96.2	0.113793	0.0198732	0.0312651	0.0197809		96.2	0.0642167	0.0169219	0.0245771	0.0218515
96.4	0.118483	0.0163437	0.0143538	0.0125341		96.4	0.262826	0.0215761	0.0592205	0.014437		96.4	0.215868	0.0164037	0.112206	0.0168831		96.4	0.058182	0.0197475	0.0426559	0.0191236		96.4	0.113692	0.0198582	0.0311511	0.0194227		96.4	0.0642953	0.0169823	0.0245222	0.0217282
96.6	0.118591	0.0166592	0.0144909	0.0124005		96.6	0.26282	0.0215044	0.0590787	0.0145808		96.6	0.216193	0.0165114	0.112356	0.0168584		96.6	0.05823	0.0200331	0.0427464	0.0192414		96.6	0.113673	0.0203207	0.0312374	0.0194048		96.6	0.0643713	0.0168614	0.0246449	0.0218455
96.8	0.118795	0.0169974	0.0147484	0.0127609		96.8	0.263127	0.0216574	0.0592917	0.014553		96.8	0.21663	0.0160396	0.112367	0.0171097		96.8	0.0579949	0.0200004	0.0427146	0.0193565		96.8	0.113708	0.0206899	0.0313177	0.0192884		96.8	0.0647347	0.0170929	0.0249026	0.0217091
97	0.119232	0.0173538	0.0150523	0.012657		97	0.263443	0.0215633	0.0596777	0.0144352		97	0.217045	0.0160127	0.112363	0.0171013		97	0.0577774	0.0199964	0.0428925	0.0194993		97	0.11396	0.0207977	0.0312404	0.0194944		97	0.065127	0.0172075	0.0249002	0.0215661
97.2	0.119424	0.0176217	0.0153793	0.0122701		97.2	0.263725	0.0213151	0.0597175	0.0141882		97.2	0.217425	0.0157185	0.112313	0.0169233		97.2	0.0577634	0.0197759	0.0433052	0.0196786		97.2	0.113949	0.0213148	0.0313584	0.0196505		97.2	0.0650682	0.0176187	0.0249375	0.0218764
97.4	0.119632	0.018126	0.0151959	0.0120542		97.4	0.264326	0.0213464	0.0598367	0.0143413		97.4	0.217749	0.0153351	0.112698	0.0166824		97.4	0.0575671	0.0196347	0.0438137	0.0200034		97.4	0.113853	0.0213349	0.0318056	0.0194557		97.4	0.0653468	0.0176778	0.0248847	0.0221548
97.6	0.119688	0.0181469	0.0153384	0.0120314		97.6	0.264619	0.021044	0.059984	0.0143513		97.6	0.218042	0.014983	0.112833	0.0161641		97.6	0.0578873	0.0198892	0.0438752	0.0197457		97.6	0.113995	0.0212194	0.0319355	0.0196559		97.6	0.0653546	0.0175891	0.0250584	0.022288
97.8	0.120133	0.0183104	0.0154841	0.0123726		97.8	0.265458	0.0206952	0.0599705	0.0143465		97.8	0.218543	0.014553	0.112912	0.0158651		97.8	0.0575081	0.0200253	0.043923	0.0198289		97.8	0.114047	0.0212253	0.0316208	0.0196853		97.8	0.0656997	0.0172804	0.025177	0.0221242
98	0.119854	0.0186493	0.0154085	0.0124196		98	0.266252	0.0210977	0.0598342	0.0141309		98	0.219064	0.0142809	0.113103	0.0158065		98	0.0576031	0.0202582	0.0436761	0.0198297		98	0.114516	0.0209322	0.0316796	0.0195102		98	0.0658258	0.0167713	0.0251435	0.0222593
98.2	0.119814	0.0189472	0.0152608	0.0128452		98.2	0.266525	0.0212031	0.0600309	0.013959		98.2	0.219014	0.0141159	0.113023	0.0155087		98.2	0.0577342	0.0206116	0.0434546	0.019779		98.2	0.114447	0.0207318	0.0317591	0.0192043		98.2	0.0657345	0.0164544	0.0253119	0.0222674
98.4	0.119663	0.0191011	0.015047	0.0130664		98.4	0.267078	0.0211599	0.0599572	0.013582		98.4	0.219343	0.0139544	0.113489	0.0154176		98.4	0.0579114	0.0207146	0.0429391	0.0199192		98.4	0.114553	0.0206628	0.0316875	0.0188202		98.4	0.0655806	0.0165102	0.0253923	0.0223958
98.6	0.11992	0.0191539	0.0151763	0.0131		98.6	0.267492	0.021305	0.0603421	0.0137493		98.6	0.219894	0.0136825	0.11342	0.015487		98.6	0.0577883	0.0207256	0.0426358	0.0202124		98.6	0.114669	0.020332	0.03174	0.018582		98.6	0.0655291	0.016433	0.0251576	0.0225164
98.8	0.12031	0.0191869	0.0149349	0.0130515		98.8	0.268017	0.0210681	0.0603404	0.0137773		98.8	0.220413	0.0137729	0.113633	0.0154635		98.8	0.0580381	0.0207265	0.0424936	0.0202437		98.8	0.114711	0.020301	0.0319804	0.0187358		98.8	0.0655977	0.0161755	0.0253655	0.0228601
99	0.120499	0.0194919	0.0150349	0.0133832		99	0.268361	0.0210576	0.0604788	0.0140636		99	0.220748	0.0143196	0.11366	0.0152008		99	0.0584201	0.0205164	0.0423141	0.0201646		99	0.114615	0.0202649	0.0318398	0.018955		99	0.0657281	0.0161505	0.0253295	0.0227602
99.2	0.120615	0.0196425	0.0148256	0.0128536		99.2	0.268966	0.021033	0.0605164	0.0144056		99.2	0.221113	0.0145305	0.114073	0.0153621		99.2	0.0587641	0.0205622	0.0421811	0.0201927		99.2	0.114619	0.0198824	0.0318649	0.0192772		99.2	0.0657009	0.0162247	0.0255279	0.0227951
99.4	0.120778	0.0197363	0.0150499	0.0125411		99.4	0.26983	0.0210807	0.0604331	0.0144338		99.4	0.221834	0.0147351	0.114186	0.0156061		99.4	0.0590737	0.0205264	0.0426689	0.0204978		99.4	0.114531	0.0197442	0.0320065	0.0194574		99.4	0.0657333	0.0164791	0.0256048	0.0228207
99.6	0.121088	0.0198578	0.0151847	0.0124454		99.6	0.270399	0.0211432	0.0609552	0.014146		99.6	0.222199	0.0147148	0.114461	0.0158556		99.6	0.0593887	0.0204013	0.0432712	0.0202696		99.6	0.115139	0.0194579	0.0321788	0.0191073		99.6	0.0657067	0.0161353	0.0258759	0.0227808
99.8	0.121183	0.0195095	0.015094	0.0125811		99.8	0.270951	0.0211385	0.0613078	0.0143588		99.8	0.222842	0.014826	0.114685	0.0166853		99.8	0.0594487	0.0203915	0.0434178	0.0203994		99.8	0.115627	0.0194187	0.032175	0.0188804		99.8	0.0659162	0.016246	0.0258453	0.0225624
100	0.121439	0.0193398	0.0150156	0.0128552		100	0.271486	0.0207126	0.06128	0.0144327		100	0.223184	0.0148095	0.115402	0.0171365		100	0.0594896	0.0207523	0.0434312	0.0201621		100	0.116092	0.0188093	0.0321636	0.0189065		100	0.0659456	0.0162983	0.0257685	0.0227659
100.2	0.121064	0.0188597	0.0154625	0.0131275		100.2	0.271893	0.0207972	0.0616771	0.0144096		100.2	0.223162	0.0151778	0.115879	0.0173275		100.2	0.0592467	0.0210883	0.043259	0.019932		100.2	0.115951	0.0191369	0.0320812	0.0188748		100.2	0.065667	0.0165	0.0256443	0.0228892
100.4	0.121405	0.0185827	0.0157743	0.0132385		100.4	0.272864	0.0211839	0.0614675	0.0146181		100.4	0.223236	0.0152386	0.116003	0.0175755		100.4	0.0593306	0.0213004	0.0433487	0.0197091		100.4	0.116022	0.0194986	0.0321316	0.0186059		100.4	0.0657472	0.0166537	0.0258553	0.022839
100.6	0.121594	0.0183426	0.0161632	0.0137644		100.6	0.273081	0.0212735	0.0616893	0.0146636		100.6	0.223562	0.015003	0.116517	0.0178407		100.6	0.0591407	0.0213347	0.0435259	0.0195649		100.6	0.116256	0.0199804	0.0319164	0.0187357		100.6	0.0660386	0.0166606	0.0257833	0.0230259
100.8	0.121944	0.0182872	0.0161559	0.0137357		100.8	0.273748	0.0212621	0.0618454	0.0143307		100.8	0.224062	0.0150305	0.116813	0.0180559		100.8	0.0593211	0.0213493	0.0436606	0.0194867		100.8	0.116651	0.0203902	0.0319755	0.0185991		100.8	0.0665065	0.0168077	0.0260126	0.0227254
101	0.122522	0.018367	0.0161962	0.013315		101	0.274109	0.0211342	0.0621516	0.0142683		101	0.224269	0.0151467	0.117589	0.0181737		101	0.0596896	0.021269	0.0438954	0.0198181		101	0.116783	0.0209101	0.0318652	0.0189016		101	0.0666967	0.0171549	0.0259679	0.0226223
101.2	0.122761	0.0183769	0.0161264	0.0133447		101.2	0.274467	0.0211677	0.0621756	0.0142854		101.2	0.224501	0.0151642	0.117494	0.0180067		101.2	0.0597295	0.0209709	0.044291	0.0199326		101.2	0.116996	0.0214575	0.0320611	0.0187713		101.2	0.0665142	0.0176103	0.0257912	0.0227817
101.4	0.122988	0.0183737	0.0159811	0.0137645		101.4	0.274984	0.0210343	0.0621559	0.0144844		101.4	0.22475	0.0151976	0.117348	0.017572		101.4	0.0595122	0.0211399	0.0443559	0.0200011		101.4	0.117347	0.0216468	0.0323829	0.0188743		101.4	0.0666304	0.0177331	0.0260962	0.02279
101.6	0.123076	0.0181819	0.0159408	0.0140073		101.6	0.275466	0.0208942	0.0622178	0.0143458		101.6	0.225244	0.0150947	0.117105	0.0174071		101.6	0.0595915	0.0213427	0.0445235	0.0198465		101.6	0.117898	0.0215444	0.032286	0.0190309		101.6	0.0667251	0.0177948	0.0261472	0.022439
101.8	0.123399	0.0181973	0.0159821	0.0142941		101.8	0.275893	0.0213604	0.0621271	0.0144806		101.8	0.225863	0.0147195	0.117232	0.0174982		101.8	0.0597058	0.0213544	0.0445141	0.020317		101.8	0.118274	0.0218412	0.0322804	0.0192151		101.8	0.0670203	0.0180394	0.0260664	0.0222811
102	0.123374	0.0183959	0.0159244	0.0139589		102	0.275994	0.0214024	0.062462	0.0146351		102	0.226562	0.0147843	0.117492	0.0172951		102	0.0601539	0.021325	0.0442774	0.0201944		102	0.118452	0.0220044	0.0325764	0.0191397		102	0.0669065	0.0181029	0.0257212	0.0223151
102.2	0.123217	0.0183051	0.0158136	0.0138515		102.2	0.275945	0.021161	0.0626859	0.014751		102.2	0.227153	0.0147745	0.117168	0.017117		102.2	0.0604733	0.0213638	0.0442186	0.0203256		102.2	0.118266	0.022089	0.0327008	0.0188037		102.2	0.0668246	0.0181972	0.0259259	0.0222531
102.4	0.12339	0.0181372	0.0156195	0.0137582		102.4	0.276137	0.0208937	0.0628289	0.014847		102.4	0.22773	0.0146829	0.117422	0.0170254		102.4	0.0608304	0.0215951	0.0442397	0.0202026		102.4	0.118106	0.0220071	0.0327882	0.0188779		102.4	0.0669597	0.0183784	0.0261471	0.0222903
102.6	0.123722	0.0181054	0.0155774	0.0134736		102.6	0.276347	0.0209447	0.0630318	0.015163		102.6	0.228296	0.0146342	0.117589	0.0165954		102.6	0.0609229	0.0216771	0.0445079	0.0203374		102.6	0.118119	0.0218607	0.032824	0.0191378		102.6	0.066999	0.0184165	0.0262224	0.0225794
102.8	0.124477	0.0184872	0.0155077	0.013476		102.8	0.276332	0.0210309	0.0627297	0.0151566		102.8	0.22868	0.0152002	0.117705	0.0162462		102.8	0.0610684	0.0217351	0.0446099	0.0197045		102.8	0.118181	0.0219553	0.0327826	0.0194734		102.8	0.0668473	0.0182225	0.0265384	0.0225113
103	0.124766	0.0188479	0.0155918	0.0132535		103	0.276911	0.021108	0.0630748	0.0151892		103	0.228849	0.0151753	0.117836	0.0160342		103	0.0614409	0.0217265	0.0446758	0.019487		103	0.118625	0.0213328	0.0327823	0.0194553		103	0.0669522	0.0180453	0.0269826	0.0226099
103.2	0.125004	0.0191183	0.0158168	0.0128241		103.2	0.277322	0.0209922	0.0631614	0.0154603		103.2	0.229692	0.0151893	0.117875	0.0163486		103.2	0.0617691	0.0215814	0.044797	0.0196437		103.2	0.118885	0.0207885	0.0326951	0.0194351		103.2	0.0673797	0.0180108	0.027229	0.0227903
103.4	0.125511	0.0190961	0.016342	0.01273		103.4	0.277502	0.0211801	0.0634558	0.0153266		103.4	0.230203	0.0153292	0.117752	0.0163614		103.4	0.0618241	0.0213853	0.044835	0.0196746		103.4	0.119241	0.0208339	0.0329033	0.019429		103.4	0.0676877	0.0178504	0.0272052	0.0227988
103.6	0.125891	0.0190354	0.0164144	0.0129191		103.6	0.277819	0.0211023	0.0637898	0.0151971		103.6	0.230411	0.0150295	0.118115	0.016278		103.6	0.0622892	0.0212419	0.0445289	0.0192567		103.6	0.119908	0.0208708	0.0332442	0.0193144		103.6	0.067847	0.0178744	0.0275375	0.0231004
103.8	0.12587	0.018902	0.0164528	0.0131287		103.8	0.278338	0.0210623	0.0633073	0.0153913		103.8	0.230893	0.0149225	0.118144	0.0164273		103.8	0.0620871	0.0210922	0.0444834	0.0190537		103.8	0.119927	0.0208899	0.033463	0.0195875		103.8	0.0681179	0.0179815	0.0275745	0.0232706
104	0.125838	0.0192351	0.0161779	0.0131927		104	0.278724	0.0216197	0.0632525	0.0154953		104	0.230893	0.0152435	0.118527	0.0167591		104	0.0622575	0.0210695	0.0445902	0.0187355		104	0.119945	0.020637	0.0337703	0.0197131		104	0.0682339	0.0179145	0.0275001	0.0231197
104.2	0.126015	0.0192346	0.0165038	0.0134424		104.2	0.27907	0.0219348	0.0634471	0.0154726		104.2	0.230835	0.0156029	0.118705	0.0167638		104.2	0.0620479	0.0212	0.044429	0.0189398		104.2	0.119863	0.0207279	0.0336474	0.0196927		104.2	0.0686512	0.0177898	0.0275698	0.023304
104.4	0.12672	0.0191359	0.0165271	0.0137638		104.4	0.279564	0.0224711	0.0630169	0.015691		104.4	0.230683	0.0152951	0.118768	0.0169989		104.4	0.0625581	0.0208496	0.0442207	0.0190994		104.4	0.120267	0.0207645	0.0336322	0.0195318		104.4	0.0688889	0.0173531	0.0274984	0.023591
104.6	0.126917	0.0191614	0.0163875	0.0141204		104.6	0.280061	0.0229876	0.062901	0.0157191		104.6	0.230888	0.0152066	0.119031	0.0170655		104.6	0.0625396	0.0205765	0.0446528	0.0193897		104.6	0.120398	0.0207375	0.0337814	0.019555		104.6	0.0690584	0.0169385	0.027438	0.0233999
104.8	0.127143	0.0192032	0.0158844	0.0139044		104.8	0.280436	0.022958	0.0629074	0.0155249		104.8	0.230736	0.0155953	0.119395	0.0171962		104.8	0.0632516	0.0205404	0.0446134	0.0198009		104.8	0.120774	0.0205763	0.0339903	0.0196509		104.8	0.0693083	0.0169778	0.027591	0.0232826
105	0.127368	0.0195468	0.0154801	0.0140106		105	0.28085	0.0230279	0.0630488	0.015597		105	0.230652	0.0158205	0.119857	0.0175133		105	0.0632943	0.0201992	0.0448067	0.0205448		105	0.121008	0.020814	0.0339747	0.0195176		105	0.0690796	0.0170923	0.0274997	0.0233324
105.2	0.127711	0.0196316	0.0153326	0.0140924		105.2	0.281381	0.0229653	0.0630931	0.0159704		105.2	0.230769	0.0160571	0.119628	0.0175028		105.2	0.063042	0.0201788	0.0450977	0.0208642		105.2	0.12125	0.0210514	0.0340821	0.0193315		105.2	0.0690481	0.0173167	0.0274322	0.0229568
105.4	0.127832	0.0196519	0.0153622	0.014232		105.4	0.282109	0.0226669	0.0632458	0.0158411		105.4	0.231107	0.0160819	0.119729	0.0176029		105.4	0.0630443	0.0201348	0.0451766	0.0212298		105.4	0.121499	0.0209209	0.0342714	0.0194671		105.4	0.069378	0.017202	0.0272621	0.0230195
105.6	0.127772	0.0198701	0.0152407	0.0138592		105.6	0.282515	0.0226978	0.0635464	0.0156561		105.6	0.231675	0.0159822	0.119982	0.0181072		105.6	0.0634404	0.0202045	0.0454982	0.0212356		105.6	0.121602	0.020796	0.0342767	0.0194914		105.6	0.0693447	0.0173216	0.0266841	0.0227793
105.8	0.127989	0.0198446	0.0153804	0.0135702		105.8	0.282479	0.0227066	0.0637454	0.0160066		105.8	0.23202	0.0157807	0.120198	0.0184123		105.8	0.0637737	0.0201514	0.0458158	0.0215037		105.8	0.12162	0.0212347	0.0348502	0.0193453		105.8	0.0692994	0.0176798	0.0265718	0.0227017
106	0.128055	0.0200209	0.0155786	0.0130914		106	0.2828	0.0222177	0.063985	0.0160081		106	0.232596	0.0157348	0.120552	0.0183521		106	0.0639039	0.020137	0.0459956	0.0214718		106	0.12151	0.021331	0.0351167	0.0188694		106	0.06918	0.0174343	0.0262747	0.0224704
106.2	0.127886	0.0197615	0.0155992	0.0131391		106.2	0.283086	0.0221016	0.063942	0.0161179		106.2	0.233139	0.0154941	0.120329	0.0183065		106.2	0.0638379	0.0205862	0.0465352	0.0216878		106.2	0.121505	0.021113	0.0351864	0.0188113		106.2	0.0689887	0.0174805	0.0260505	0.0225277
106.4	0.12819	0.0196582	0.0157357	0.0128781		106.4	0.283658	0.0218851	0.0638692	0.0163118		106.4	0.232844	0.0150344	0.120814	0.0182949		106.4	0.0638443	0.0210263	0.0467641	0.0216296		106.4	0.121629	0.0211835	0.0349275	0.0192238		106.4	0.0689206	0.0175758	0.0260301	0.0226489
106.6	0.128595	0.0198384	0.0160954	0.0130587		106.6	0.284003	0.0217983	0.0638806	0.0164925		106.6	0.233094	0.0146681	0.121099	0.0181463		106.6	0.0634793	0.0209477	0.0465755	0.0214166		106.6	0.121667	0.0210517	0.0345905	0.0194161		106.6	0.0688958	0.0176009	0.0259714	0.0226681
106.8	0.128841	0.0199672	0.0166018	0.0132959		106.8	0.28426	0.0215556	0.0639644	0.0166149		106.8	0.233287	0.0147128	0.121228	0.0179734		106.8	0.0632824	0.0212513	0.0465588	0.0209307		106.8	0.12175	0.021031	0.0341378	0.0195382		106.8	0.0691101	0.0173455	0.0263565	0.0226383
107	0.128471	0.0198572	0.0169872	0.0136472		107	0.28504	0.021177	0.0643876	0.0166993		107	0.233821	0.0146878	0.121481	0.0181857		107	0.0633235	0.0211247	0.0466266	0.0212584		107	0.121917	0.0208478	0.0339893	0.0196208		107	0.0696902	0.0171078	0.0264482	0.0227509
107.2	0.128847	0.0194358	0.0174592	0.0139316		107.2	0.285179	0.0210982	0.0644904	0.0171931		107.2	0.234337	0.0146125	0.121631	0.0180241		107.2	0.0632702	0.0210674	0.0463957	0.0209695		107.2	0.121862	0.0210095	0.0337002	0.0199543		107.2	0.0699281	0.0173085	0.0263094	0.0226403
107.4	0.128953	0.0189067	0.0173968	0.013859		107.4	0.285637	0.0213863	0.0648213	0.0173387		107.4	0.234546	0.0145313	0.121956	0.0177318		107.4	0.0632567	0.0213048	0.0463629	0.0206287		107.4	0.122281	0.0212941	0.0338134	0.020258		107.4	0.0700445	0.0175236	0.026633	0.0226996
107.6	0.128741	0.0185088	0.0174821	0.01396		107.6	0.286006	0.0215291	0.0644685	0.017392		107.6	0.234904	0.0141142	0.122752	0.0177255		107.6	0.0634299	0.0213945	0.0463559	0.0204788		107.6	0.122546	0.0211968	0.0341045	0.0206852		107.6	0.0703728	0.0176697	0.0271914	0.022791
107.8	0.128729	0.01856	0.0173925	0.0138015		107.8	0.286224	0.022171	0.0642274	0.0175386		107.8	0.235367	0.0141412	0.123007	0.017614		107.8	0.0632574	0.0214859	0.0464599	0.0204129		107.8	0.122687	0.020949	0.0338327	0.0211482		107.8	0.0706137	0.0175381	0.0276202	0.022774
108	0.128925	0.0183815	0.0170996	0.0138995		108	0.286358	0.0226378	0.0642495	0.0175606		108	0.235553	0.0140144	0.12307	0.0177385		108	0.0636852	0.0216424	0.0463502	0.0204197		108	0.122826	0.0205846	0.033968	0.0212786		108	0.0709292	0.01745	0.0279721	0.0226337
108.2	0.129211	0.018319	0.0174416	0.0145289		108.2	0.286657	0.0227768	0.0643819	0.0175949		108.2	0.236017	0.0137778	0.123373	0.0173202		108.2	0.0637381	0.021541	0.0460779	0.0207563		108.2	0.1231	0.0208628	0.0336649	0.0212796		108.2	0.0714473	0.0169154	0.0285736	0.0227416
108.4	0.128891	0.0180153	0.0171969	0.0146537		108.4	0.286876	0.023078	0.0642317	0.0177012		108.4	0.236519	0.0138618	0.123633	0.0171105		108.4	0.0641357	0.0211309	0.0459734	0.0210917		108.4	0.123486	0.0209624	0.0336921	0.0212374		108.4	0.0714232	0.0165399	0.0287603	0.0229004
108.6	0.128903	0.0178824	0.0168228	0.0146552		108.6	0.2875	0.0234575	0.0640123	0.0174214		108.6	0.236947	0.0143485	0.124058	0.017312		108.6	0.0638883	0.021282	0.0462251	0.0212658		108.6	0.123579	0.0206009	0.0334666	0.021212		108.6	0.0714581	0.0164321	0.0289718	0.0225299
108.8	0.129123	0.0178137	0.0164415	0.0144289		108.8	0.287806	0.0234236	0.0646966	0.0174721		108.8	0.237106	0.0148498	0.124591	0.0172729		108.8	0.0641818	0.0211444	0.0462105	0.0214699		108.8	0.123791	0.0207799	0.0335215	0.0211937		108.8	0.0715729	0.01653	0.0291426	0.0228629
109	0.12957	0.0180879	0.0164905	0.0145025		109	0.288315	0.0234172	0.0648856	0.0172785		109	0.237771	0.0152474	0.124584	0.0173061		109	0.06377	0.021105	0.0463138	0.0216343		109	0.12418	0.021236	0.0335108	0.0208305		109	0.0715147	0.0164689	0.0291112	0.0227573
109.2	0.129958	0.0180639	0.0168687	0.0146267		109.2	0.288697	0.0232385	0.0653026	0.0171192		109.2	0.238422	0.0154575	0.124458	0.0173054		109.2	0.0635178	0.0209177	0.0464405	0.0217494		109.2	0.124525	0.0210308	0.0335361	0.0207562		109.2	0.0718931	0.0165809	0.0290251	0.0227247
109.4	0.129911	0.0184659	0.0169087	0.0147594		109.4	0.289323	0.0228528	0.0656884	0.0166906		109.4	0.238875	0.0156566	0.124487	0.0174394		109.4	0.0633899	0.0208512	0.0462851	0.0217686		109.4	0.124684	0.020916	0.0339172	0.0207567		109.4	0.0720183	0.0166969	0.0290351	0.0229704
109.6	0.129897	0.0187111	0.0164129	0.0144837		109.6	0.289308	0.0230418	0.0660386	0.0163649		109.6	0.239245	0.0158894	0.124493	0.0175184		109.6	0.0635221	0.0209727	0.0465514	0.0218011		109.6	0.124927	0.0210119	0.0344194	0.0206984		109.6	0.0720539	0.0169487	0.0286876	0.0229246
109.8	0.130348	0.018542	0.0164322	0.0145174		109.8	0.289885	0.023295	0.0663652	0.0164127		109.8	0.239414	0.0159831	0.124383	0.0174262		109.8	0.0634863	0.0209035	0.0469258	0.0218514		109.8	0.125082	0.0211209	0.034646	0.0204411		109.8	0.0718338	0.0172073	0.0284148	0.022933
110	0.130842	0.0185904	0.0164928	0.0143045		110	0.290342	0.0230151	0.0664476	0.0159144		110	0.239756	0.0160498	0.124399	0.0172557		110	0.0633399	0.0207984	0.0470647	0.0219224		110	0.125433	0.0210432	0.0345503	0.0203231		110	0.0718456	0.0173267	0.0281055	0.023304
110.2	0.131102	0.0185658	0.0164478	0.0143544		110.2	0.290952	0.0226786	0.0667368	0.0159877		110.2	0.240059	0.0159086	0.12396	0.0169381		110.2	0.0632433	0.0210687	0.0472523	0.0220532		110.2	0.12533	0.0210119	0.0344531	0.0203351		110.2	0.0716738	0.0176	0.0279321	0.0234613
110.4	0.131831	0.0187218	0.0167361	0.0142096		110.4	0.291466	0.0225279	0.0669444	0.0156514		110.4	0.239787	0.0155984	0.124446	0.0170603		110.4	0.0633804	0.0210409	0.0470588	0.021987		110.4	0.125719	0.0210985	0.0342244	0.0201864		110.4	0.0714882	0.0173644	0.0278313	0.0232711
110.6	0.131976	0.0191106	0.0172265	0.0145236		110.6	0.29189	0.0223282	0.0672484	0.0153832		110.6	0.240087	0.0155239	0.124602	0.0168397		110.6	0.0632679	0.0208998	0.0471952	0.0219317		110.6	0.125798	0.0209923	0.0341037	0.020033		110.6	0.0716562	0.0175217	0.0276776	0.023416
110.8	0.132279	0.0189455	0.0172394	0.0146848		110.8	0.292524	0.0220523	0.0674932	0.0152453		110.8	0.240264	0.0157356	0.124942	0.0170674		110.8	0.0634925	0.0211001	0.0472713	0.0217462		110.8	0.125718	0.0208184	0.0340445	0.0197496		110.8	0.0716489	0.0174067	0.0280234	0.0234837
111	0.132515	0.0189278	0.0172539	0.0148258		111	0.292971	0.022045	0.0678605	0.0150394		111	0.240488	0.0158541	0.124941	0.0170636		111	0.0636192	0.0211288	0.0470096	0.0215841		111	0.125634	0.0206775	0.0340674	0.0193621		111	0.0714872	0.0173846	0.0279596	0.023281
111.2	0.133158	0.018858	0.0173806	0.0147377		111.2	0.293185	0.0222683	0.0679428	0.0150624		111.2	0.240686	0.0157528	0.124967	0.0170911		111.2	0.063824	0.0214469	0.0468985	0.0209996		111.2	0.125437	0.0204749	0.0341682	0.0194798		111.2	0.0709637	0.0175795	0.0280833	0.0233017
111.4	0.133135	0.0186448	0.0172099	0.0145956		111.4	0.294089	0.0221636	0.0683751	0.0149084		111.4	0.2411	0.0155762	0.125366	0.0173629		111.4	0.0641793	0.02154	0.0471066	0.0208472		111.4	0.125807	0.0204649	0.034419	0.0194327		111.4	0.0712581	0.0176981	0.0285635	0.0233475
111.6	0.133296	0.0188227	0.0173169	0.0147109		111.6	0.294314	0.0223088	0.0682795	0.0149451		111.6	0.2414	0.0154961	0.125785	0.0176361		111.6	0.0642856	0.0211976	0.0472351	0.020733		111.6	0.126011	0.0203276	0.0343961	0.0197391		111.6	0.0714562	0.0175231	0.0287279	0.0229926
111.8	0.134063	0.0191546	0.0171257	0.0148242		111.8	0.294575	0.0226097	0.0684751	0.0149594		111.8	0.241766	0.0151802	0.125675	0.0175565		111.8	0.0644675	0.0210316	0.0471539	0.0208692		111.8	0.126137	0.0204204	0.0342977	0.0196039		111.8	0.0714826	0.017642	0.0287619	0.0231128
112	0.134198	0.0192908	0.0171913	0.0148414		112	0.295085	0.0223911	0.0684007	0.0151223		112	0.242327	0.0153087	0.125465	0.0178754		112	0.0649029	0.0210284	0.0472974	0.0209562		112	0.126055	0.0206542	0.0343929	0.0196888		112	0.0719217	0.017903	0.0289408	0.0231169
112.2	0.134309	0.0192273	0.0174548	0.0149493		112.2	0.295182	0.0220314	0.0685336	0.0151601		112.2	0.242839	0.0155004	0.125944	0.0181663		112.2	0.0649131	0.0208801	0.0473467	0.0211788		112.2	0.126034	0.02117	0.0344422	0.0197209		112.2	0.0722767	0.0176865	0.028783	0.0232031
112.4	0.134107	0.0190141	0.0173646	0.0147079		112.4	0.29537	0.0221032	0.0679809	0.0150725		112.4	0.243243	0.0157191	0.126118	0.0183987		112.4	0.0647887	0.0210387	0.0476172	0.021269		112.4	0.126152	0.0210106	0.0347831	0.0196846		112.4	0.072127	0.0179028	0.0286676	0.0232146
112.6	0.134302	0.0191209	0.0170416	0.0148774		112.6	0.295631	0.0222259	0.0679804	0.0151584		112.6	0.243285	0.0157635	0.126513	0.0185612		112.6	0.0648788	0.0212558	0.0480208	0.0213868		112.6	0.126215	0.020881	0.0349369	0.0197869		112.6	0.0720931	0.0178735	0.0284603	0.022934
112.8	0.134608	0.0192887	0.0171738	0.0149572		112.8	0.295687	0.021921	0.0681655	0.0154932		112.8	0.243593	0.0158309	0.126749	0.0183973		112.8	0.0650365	0.0212879	0.0481026	0.0214621		112.8	0.126352	0.0214502	0.0351671	0.0199296		112.8	0.0724925	0.0180055	0.0283389	0.0230982
113	0.134779	0.0192777	0.0173379	0.0151909		113	0.29602	0.0215988	0.0681431	0.0155072		113	0.244351	0.0156965	0.126754	0.0183104		113	0.0648578	0.021466	0.0482144	0.021343		113	0.126585	0.0217007	0.0349955	0.0200987		113	0.072838	0.018157	0.0282421	0.0228516
113.2	0.134734	0.0194345	0.0171027	0.0151323		113.2	0.296264	0.021727	0.0682456	0.0151469		113.2	0.244604	0.0158318	0.126885	0.0182184		113.2	0.0650707	0.0212057	0.0483678	0.0212712		113.2	0.126844	0.0215465	0.0353103	0.0206297		113.2	0.0731064	0.0185436	0.0280939	0.0228896
113.4	0.134825	0.0198054	0.0167432	0.0152342		113.4	0.296844	0.021598	0.0684325	0.0154651		113.4	0.244745	0.0160182	0.126937	0.0181335		113.4	0.0651485	0.0214891	0.0485112	0.0212643		113.4	0.127076	0.0216417	0.0357709	0.0208628		113.4	0.0732046	0.0187805	0.0281445	0.0230172
113.6	0.134948	0.0196715	0.0167599	0.0151675		113.6	0.296653	0.022073	0.0685875	0.015485		113.6	0.244989	0.0162875	0.127128	0.01799		113.6	0.0653346	0.0217531	0.0487664	0.0214572		113.6	0.127599	0.0218612	0.035855	0.0207438		113.6	0.0731107	0.0187523	0.0276945	0.0229503
113.8	0.135413	0.0194192	0.0170279	0.0151623		113.8	0.297502	0.0220163	0.0687008	0.0154338		113.8	0.245135	0.0162252	0.127467	0.017925		113.8	0.0655775	0.0217482	0.0489406	0.0212948		113.8	0.127805	0.021925	0.0357711	0.020826		113.8	0.0733446	0.0184093	0.0277629	0.0227889
114	0.135576	0.0194291	0.0165349	0.0149807		114	0.2979	0.0215683	0.0689095	0.0154184		114	0.244955	0.0160994	0.127569	0.0175705		114	0.065621	0.0220351	0.0489676	0.0212895		114	0.128046	0.0220441	0.0359484	0.0208776		114	0.0738214	0.0180754	0.027967	0.0229125
114.2	0.135669	0.0195153	0.0162019	0.0147709		114.2	0.298286	0.0215297	0.0692092	0.0155676		114.2	0.24538	0.0160456	0.127876	0.0172455		114.2	0.0657801	0.0221256	0.0488685	0.0217619		114.2	0.128043	0.0219551	0.0358376	0.0210055		114.2	0.0740521	0.0176616	0.028205	0.0226949
114.4	0.136018	0.0195764	0.0162112	0.0150564		114.4	0.298556	0.0217911	0.0692839	0.0156956		114.4	0.245221	0.0160813	0.12855	0.0169788		114.4	0.0660747	0.0222976	0.0486649	0.0217674		114.4	0.128357	0.0219838	0.0355089	0.0208871		114.4	0.0742694	0.0172273	0.0281307	0.0226921
114.6	0.136227	0.0197213	0.01625	0.0151994		114.6	0.299169	0.0219757	0.0694537	0.0159279		114.6	0.245503	0.015968	0.128514	0.0168013		114.6	0.0660907	0.0223086	0.0483786	0.0216547		114.6	0.128319	0.0219262	0.0354305	0.0209164		114.6	0.0745235	0.0174368	0.0285274	0.0228006
114.8	0.136522	0.0194552	0.0158723	0.0154682		114.8	0.299376	0.0220392	0.0694583	0.0161548		114.8	0.245893	0.0161901	0.128694	0.016898		114.8	0.0661289	0.0224479	0.0477353	0.0215941		114.8	0.128534	0.0218548	0.0354971	0.0205833		114.8	0.0743955	0.0173578	0.028934	0.0226321
115	0.136773	0.0195166	0.0158979	0.0154537		115	0.299549	0.0221466	0.0694034	0.0163162		115	0.246545	0.0164769	0.128754	0.0169476		115	0.0662964	0.0224	0.0471029	0.0215772		115	0.128583	0.0218277	0.0354397	0.0204309		115	0.0743365	0.017242	0.0289803	0.0225648
115.2	0.13698	0.0192826	0.0161502	0.0157129		115.2	0.300094	0.0227033	0.0694991	0.0165057		115.2	0.246881	0.0165176	0.128983	0.0174718		115.2	0.0667849	0.0221877	0.0470361	0.0215722		115.2	0.128547	0.0220618	0.0354455	0.0208346		115.2	0.0743553	0.0171804	0.0290136	0.0229143
115.4	0.137197	0.01907	0.0158637	0.0159534		115.4	0.300812	0.0229178	0.069577	0.0165709		115.4	0.247122	0.0164338	0.129374	0.0173836		115.4	0.0668399	0.0219226	0.0470504	0.0217778		115.4	0.128996	0.0220724	0.0354167	0.021019		115.4	0.0743662	0.0172365	0.0291883	0.0228265
115.6	0.137829	0.0194116	0.0160473	0.0158707		115.6	0.301008	0.0234572	0.069658	0.0168037		115.6	0.247566	0.0163277	0.129337	0.017622		115.6	0.0668599	0.0217416	0.0468375	0.0219439		115.6	0.129302	0.0220904	0.0352427	0.0211056		115.6	0.0742981	0.0173094	0.0291352	0.022776
115.8	0.138426	0.0193576	0.0163177	0.0158525		115.8	0.301259	0.0235559	0.0696964	0.0166047		115.8	0.247948	0.0163973	0.129321	0.0177742		115.8	0.0673758	0.0219398	0.0467662	0.0222003		115.8	0.129595	0.0218286	0.0353141	0.0209685		115.8	0.0742996	0.0175256	0.0289547	0.0230496
116	0.138595	0.0192985	0.0165712	0.0155509		116	0.301688	0.0232334	0.0695332	0.016688		116	0.248875	0.0169924	0.129633	0.0179822		116	0.0676421	0.0219937	0.0466542	0.0222986		116	0.130147	0.0217251	0.0353489	0.0211249		116	0.0745862	0.0179069	0.0291666	0.0229401
116.2	0.138783	0.0189908	0.0163249	0.0157597		116.2	0.301928	0.0229756	0.0693206	0.0164523		116.2	0.249333	0.0171494	0.129903	0.0181391		116.2	0.0676267	0.0218827	0.046725	0.0223043		116.2	0.130566	0.021549	0.0353425	0.0211612		116.2	0.0746337	0.0180407	0.0288761	0.0229711
116.4	0.138752	0.0189915	0.0164938	0.0157378		116.4	0.302257	0.0232461	0.069192	0.0165286		116.4	0.249645	0.0172595	0.130209	0.018147		116.4	0.0678144	0.0220251	0.0469367	0.0223596		116.4	0.13096	0.0211965	0.0353533	0.0210534		116.4	0.0746796	0.0181978	0.0289143	0.0228354
116.6	0.138818	0.0189155	0.0164443	0.0156829		116.6	0.302448	0.0226522	0.0694327	0.0166745		116.6	0.250268	0.0174007	0.130474	0.0181884		116.6	0.0680307	0.0220863	0.047088	0.0226223		116.6	0.131204	0.0210932	0.0353227	0.0210927		116.6	0.0749571	0.0181599	0.0287485	0.0228051
116.8	0.13904	0.0188415	0.0169399	0.0155218		116.8	0.302925	0.0222526	0.0693534	0.0165062		116.8	0.250791	0.017688	0.13036	0.0181833		116.8	0.0682674	0.0219946	0.047096	0.0226045		116.8	0.131431	0.0210643	0.0352462	0.0212346		116.8	0.075157	0.0183109	0.0283162	0.0229522
117	0.139123	0.0188739	0.0172287	0.0151517		117	0.303191	0.0222392	0.0697083	0.0163772		117	0.251578	0.0174527	0.130302	0.0181295		117	0.0683698	0.0218901	0.0474469	0.022405		117	0.131796	0.0209468	0.0353899	0.0212926		117	0.0746376	0.0182341	0.0283404	0.0227793
117.2	0.139083	0.0191865	0.0174058	0.0148289		117.2	0.303614	0.0223262	0.0696088	0.0159555		117.2	0.25145	0.0175185	0.130219	0.018017		117.2	0.0684417	0.0218789	0.047953	0.0221589		117.2	0.13206	0.0210433	0.0360243	0.0213549		117.2	0.0745213	0.0184855	0.0282507	0.0229852
117.4	0.138835	0.01922	0.0175794	0.0149083		117.4	0.304058	0.0223343	0.0698975	0.0161182		117.4	0.25177	0.0175431	0.130057	0.0182864		117.4	0.0686647	0.0219105	0.0480671	0.0221669		117.4	0.132368	0.0211527	0.0364168	0.0209642		117.4	0.0744439	0.0182828	0.0282296	0.0231226
117.6	0.138578	0.0191554	0.0177055	0.0148477		117.6	0.304279	0.0223629	0.0698306	0.0156979		117.6	0.251955	0.017245	0.130138	0.0180537		117.6	0.0687035	0.0220149	0.0482274	0.0221444		117.6	0.132655	0.0213803	0.036553	0.0206598		117.6	0.0743691	0.0178716	0.0279465	0.0227595
117.8	0.138547	0.0189828	0.0176116	0.0148051		117.8	0.305019	0.0221651	0.0700112	0.0152372		117.8	0.25205	0.0168289	0.13032	0.0179072		117.8	0.0686039	0.0220544	0.0487936	0.0218408		117.8	0.132319	0.021366	0.0366915	0.0211029		117.8	0.0746729	0.0173511	0.0278468	0.022666
118	0.138539	0.0191165	0.0169846	0.0147175		118	0.305274	0.0221703	0.0701162	0.0154017		118	0.25215	0.0165722	0.130043	0.0178032		118	0.0684295	0.0222427	0.0490934	0.0217017		118	0.131983	0.0215275	0.0366899	0.021057		118	0.0747939	0.0174042	0.0279485	0.0228847
118.2	0.138617	0.0190903	0.0170195	0.0146795		118.2	0.305499	0.0219373	0.069947	0.015345		118.2	0.252717	0.0163129	0.130311	0.0178069		118.2	0.0682061	0.021934	0.0492233	0.0219274		118.2	0.132209	0.0214872	0.0367862	0.0206544		118.2	0.0747732	0.017513	0.0280364	0.022898
118.4	0.139126	0.0193413	0.0168511	0.0149336		118.4	0.305567	0.0219944	0.0697578	0.01545		118.4	0.252936	0.016086	0.130407	0.0176208		118.4	0.0680419	0.0217607	0.0494259	0.0217729		118.4	0.132211	0.0216957	0.0365565	0.0205606		118.4	0.0747381	0.0176281	0.0281627	0.0227685
118.6	0.139442	0.0192257	0.0166547	0.014886		118.6	0.305896	0.02231	0.0697001	0.0154441		118.6	0.252913	0.0157557	0.130375	0.0175965		118.6	0.0676912	0.0214696	0.0496122	0.0218495		118.6	0.132562	0.0216656	0.036649	0.0204277		118.6	0.0747758	0.0176602	0.0284835	0.0227873
118.8	0.139594	0.0188838	0.0165493	0.014891		118.8	0.306258	0.0227012	0.069623	0.0154904		118.8	0.253229	0.0154432	0.130709	0.0176647		118.8	0.067479	0.0213691	0.0497168	0.0220547		118.8	0.132858	0.0218602	0.0366651	0.0201331		118.8	0.0751956	0.0174487	0.0285968	0.0228231
119	0.139959	0.0186111	0.0163707	0.0147323		119	0.306806	0.0229556	0.0695055	0.0157107		119	0.253439	0.0149135	0.131191	0.017874		119	0.0675495	0.0213039	0.049898	0.0225322		119	0.132894	0.0219475	0.0366406	0.0202155		119	0.075238	0.0173539	0.0288521	0.0228215
119.2	0.140369	0.0186684	0.0163889	0.014714		119.2	0.307496	0.0235075	0.0695396	0.0157392		119.2	0.253528	0.0144411	0.131543	0.0179389		119.2	0.0676635	0.021294	0.0502924	0.0228138		119.2	0.132915	0.0220766	0.0368373	0.0202743		119.2	0.0751826	0.017352	0.0290291	0.0226751
119.4	0.140769	0.0186919	0.0159347	0.0147218		119.4	0.307916	0.023604	0.0695483	0.0159077		119.4	0.254023	0.0143366	0.131815	0.0174987		119.4	0.0676099	0.021393	0.0502055	0.0231063		119.4	0.132977	0.022013	0.0366457	0.0202144		119.4	0.0750742	0.0176281	0.0293346	0.0225294
119.6	0.141123	0.0188173	0.0159912	0.0150662		119.6	0.308067	0.0234481	0.0697944	0.0158942		119.6	0.254532	0.0141448	0.132044	0.0176811		119.6	0.0678579	0.0211433	0.0498011	0.0233138		119.6	0.133292	0.0219522	0.0367405	0.0200701		119.6	0.075442	0.0180038	0.0296549	0.0227968
119.8	0.141288	0.018478	0.0158474	0.0154904		119.8	0.308468	0.0233462	0.0698809	0.0158901		119.8	0.254769	0.0143888	0.132408	0.0176292		119.8	0.0681606	0.0211683	0.0498164	0.0232932		119.8	0.133382	0.0217778	0.036479	0.020051		119.8	0.0757	0.0181043	0.0294789	0.0228673
120	0.141476	0.0183275	0.015234	0.0158731		120	0.308941	0.0231735	0.0700444	0.0161231		120	0.255326	0.0146294	0.132772	0.0173763		120	0.06796	0.0208063	0.04948	0.023428		120	0.133736	0.0219813	0.0362526	0.0203867		120	0.0761296	0.0182256	0.029672	0.0231364
120.2	0.141715	0.0184345	0.0152391	0.016388		120.2	0.309362	0.023052	0.0701003	0.0165903		120.2	0.255227	0.0150958	0.132773	0.0174832		120.2	0.0680946	0.0208077	0.0491925	0.0232809		120.2	0.133914	0.0217446	0.0359357	0.0203013		120.2	0.0764618	0.01786	0.0295916	0.0234881
120.4	0.142086	0.0181324	0.0156268	0.0165848		120.4	0.30937	0.0231083	0.070457	0.01703		120.4	0.255037	0.0150783	0.133207	0.0175173		120.4	0.0683876	0.0207879	0.0489592	0.0233005		120.4	0.134014	0.0214891	0.0357468	0.0202662		120.4	0.0770695	0.0178523	0.0297049	0.0237671
120.6	0.142399	0.0182698	0.0159933	0.0164814		120.6	0.309801	0.0224669	0.0708182	0.0172864		120.6	0.255083	0.0154323	0.133119	0.0174502		120.6	0.0687594	0.0207524	0.0491236	0.0235358		120.6	0.134274	0.0214973	0.0356367	0.0203981		120.6	0.0772736	0.0177168	0.0295873	0.0241581
120.8	0.14247	0.0186133	0.0165853	0.0166015		120.8	0.310062	0.0221883	0.0711125	0.0172502		120.8	0.255325	0.0156464	0.133293	0.0171212		120.8	0.0690274	0.0208663	0.0488761	0.0235533		120.8	0.134686	0.0212367	0.0355921	0.0202294		120.8	0.0771705	0.0178478	0.0292189	0.0240358
121	0.142606	0.0186417	0.016992	0.0164971		121	0.310267	0.0218917	0.0713243	0.0172008		121	0.255678	0.0159471	0.133653	0.0173035		121	0.0690678	0.021087	0.0489885	0.0235997		121	0.135018	0.0213086	0.0354557	0.0199163		121	0.0767083	0.0175869	0.0293301	0.0237907
121.2	0.142849	0.0190107	0.0172053	0.0164209		121.2	0.310772	0.022051	0.0713654	0.017277		121.2	0.255686	0.0161813	0.133939	0.0173193		121.2	0.0692094	0.0209546	0.0490615	0.0234101		121.2	0.135087	0.0215491	0.0357239	0.0195378		121.2	0.0769732	0.0175938	0.0293203	0.0238948
121.4	0.143154	0.0189653	0.0172196	0.016264		121.4	0.31121	0.0220941	0.0716921	0.0169372		121.4	0.256336	0.0162745	0.134013	0.0176219		121.4	0.0694608	0.0209747	0.0489693	0.0232358		121.4	0.135499	0.021518	0.035715	0.0195277		121.4	0.0772184	0.0173158	0.029277	0.0239571
121.6	0.14346	0.0193969	0.0174416	0.0162233		121.6	0.31171	0.0218805	0.0716776	0.0167407		121.6	0.256593	0.0161653	0.134086	0.0174579		121.6	0.0691287	0.0212958	0.0492689	0.0229351		121.6	0.135637	0.0215147	0.035776	0.0199334		121.6	0.0771229	0.0171976	0.0293157	0.0238447
121.8	0.14385	0.0195856	0.0177113	0.0161442		121.8	0.312063	0.0219133	0.0716948	0.0166198		121.8	0.256917	0.0165243	0.134383	0.0174998		121.8	0.0689465	0.021517	0.0495195	0.0224478		121.8	0.135534	0.0217017	0.0356228	0.0198459		121.8	0.0770833	0.0172325	0.0291138	0.0240745
122	0.144056	0.019988	0.0175482	0.0158988		122	0.312412	0.0222155	0.0718576	0.016614		122	0.257282	0.0162813	0.134467	0.0176317		122	0.0693237	0.0215989	0.0496636	0.0222473		122	0.135786	0.0217593	0.0356502	0.0195723		122	0.0771455	0.0170499	0.0293677	0.0240168
122.2	0.144587	0.0198225	0.0177177	0.0156637		122.2	0.312797	0.0219586	0.0720068	0.0162329		122.2	0.257607	0.0162671	0.13463	0.0177956		122.2	0.0692784	0.0218153	0.0496828	0.0223007		122.2	0.136304	0.0217284	0.0356871	0.0197554		122.2	0.077211	0.0171263	0.0293184	0.0240822
122.4	0.145233	0.0200465	0.0176048	0.0154645		122.4	0.313089	0.0222355	0.0723147	0.0161976		122.4	0.258151	0.0164371	0.134931	0.0178388		122.4	0.0694308	0.0220596	0.0501244	0.022401		122.4	0.136358	0.0219128	0.035358	0.0203226		122.4	0.0774371	0.0169275	0.0295222	0.023977
122.6	0.145298	0.0195263	0.0175914	0.0154574		122.6	0.313824	0.0225709	0.0724455	0.0161338		122.6	0.258635	0.0162533	0.135115	0.0177716		122.6	0.0694334	0.022207	0.0501348	0.022576		122.6	0.136422	0.021889	0.0352537	0.0203702		122.6	0.0776652	0.0166819	0.0296752	0.0239908
122.8	0.145501	0.0192541	0.0175678	0.0152167		122.8	0.314894	0.0226178	0.0726644	0.015863		122.8	0.259371	0.0162652	0.135356	0.0181622		122.8	0.069692	0.0224593	0.0502267	0.0222866		122.8	0.136635	0.0221026	0.0353849	0.0204416		122.8	0.077675	0.016638	0.0297794	0.023468
123	0.145512	0.0190727	0.0173161	0.0150004		123	0.315177	0.0225179	0.0724553	0.0158652		123	0.259784	0.0160652	0.135633	0.0183373		123	0.0698561	0.022733	0.0501097	0.0225526		123	0.136662	0.0222988	0.0357869	0.0206288		123	0.0774743	0.0168984	0.0298474	0.0233091
123.2	0.145249	0.0191815	0.0172986	0.0148879		123.2	0.315541	0.0225965	0.072438	0.0160235		123.2	0.260364	0.0160707	0.135607	0.0181894		123.2	0.0703632	0.0226899	0.0497565	0.0223479		123.2	0.13636	0.0225121	0.0361729	0.0210344		123.2	0.0775619	0.0171131	0.0300782	0.0232786
123.4	0.145067	0.0187272	0.0170058	0.0151345		123.4	0.315615	0.0226668	0.0724294	0.0163669		123.4	0.260996	0.0161628	0.135737	0.0181716		123.4	0.0704745	0.0227971	0.0495553	0.0222217		123.4	0.136239	0.0225625	0.0360933	0.0212058		123.4	0.0772488	0.0173108	0.0303444	0.0237191
123.6	0.14503	0.0186359	0.0168521	0.0159924		123.6	0.315821	0.0227592	0.0723849	0.0164737		123.6	0.261252	0.0158626	0.135837	0.0181958		123.6	0.0705907	0.0225969	0.0490466	0.0221198		123.6	0.136338	0.0224209	0.0365643	0.0213703		123.6	0.0770999	0.0175388	0.0301838	0.0239888
123.8	0.144984	0.0181965	0.016363	0.0161694		123.8	0.316374	0.0229092	0.0724103	0.016729		123.8	0.261464	0.015757	0.13612	0.0181941		123.8	0.071	0.0227367	0.0488822	0.0218892		123.8	0.136311	0.0224157	0.0365604	0.0214336		123.8	0.0770416	0.0175198	0.029843	0.0238317
124	0.144895	0.0181585	0.0160041	0.0161947		124	0.316492	0.0232275	0.0721932	0.0168804		124	0.261199	0.0160259	0.135997	0.0182948		124	0.0711556	0.0228672	0.0484112	0.0221611		124	0.136573	0.0224348	0.0369169	0.0218938		124	0.0772949	0.0177983	0.0296914	0.0238235
124.2	0.145285	0.0180384	0.0162261	0.0163551		124.2	0.316779	0.0232221	0.0718063	0.0170273		124.2	0.261186	0.0160333	0.136094	0.018177		124.2	0.0714921	0.0230079	0.0481522	0.0223353		124.2	0.136873	0.0221942	0.0368948	0.0218488		124.2	0.0775336	0.0177386	0.0299171	0.0240934
124.4	0.145209	0.0175983	0.0158465	0.0163852		124.4	0.317105	0.0234949	0.0718272	0.0171265		124.4	0.26132	0.0157566	0.136448	0.0180979		124.4	0.0717435	0.0226244	0.0483929	0.0225242		124.4	0.13714	0.0220744	0.0369728	0.0220689		124.4	0.0778006	0.0180588	0.0298032	0.0240993
124.6	0.145294	0.0178166	0.0159427	0.0162889		124.6	0.317486	0.0232799	0.0719293	0.0172111		124.6	0.261763	0.0161414	0.136511	0.0181618		124.6	0.0720566	0.0227552	0.0487254	0.02263		124.6	0.137516	0.0219847	0.0371887	0.02203		124.6	0.0776852	0.018103	0.0294227	0.0243014
124.8	0.145031	0.0177254	0.0159481	0.0165802		124.8	0.317701	0.0229347	0.0720259	0.017137		124.8	0.262673	0.0159792	0.136911	0.0183717		124.8	0.0720159	0.0231327	0.0484117	0.022909		124.8	0.137735	0.0219205	0.0371015	0.0218135		124.8	0.0775245	0.0182957	0.029256	0.024133
125	0.145344	0.017627	0.0159481	0.0165258		125	0.318009	0.0226794	0.0717206	0.017295		125	0.262848	0.0161202	0.137152	0.0188988		125	0.0720726	0.0229754	0.0487241	0.0230808		125	0.138041	0.0218702	0.036928	0.0216558		125	0.0774296	0.018241	0.0293469	0.0239484
125.2	0.146007	0.0176217	0.0159814	0.0163551		125.2	0.318358	0.0228293	0.0720453	0.0173997		125.2	0.263331	0.0160543	0.137172	0.0190981		125.2	0.0718138	0.0226889	0.0489799	0.0227307		125.2	0.137985	0.0219335	0.0369911	0.0215984		125.2	0.0776017	0.0184922	0.0297629	0.0240339
125.4	0.146119	0.0177801	0.0157819	0.0162897		125.4	0.318831	0.022608	0.0720661	0.0173908		125.4	0.263822	0.0160107	0.13698	0.0192792		125.4	0.0716319	0.0229127	0.0492244	0.0228544		125.4	0.138358	0.0218549	0.037102	0.0218974		125.4	0.078185	0.0185868	0.0298542	0.0241506
125.6	0.146263	0.0180223	0.0159312	0.0164506		125.6	0.319209	0.0225228	0.0720572	0.0174055		125.6	0.264255	0.0162523	0.137321	0.0190188		125.6	0.0714942	0.0226945	0.0494325	0.0225383		125.6	0.138777	0.0216879	0.037019	0.0219824		125.6	0.0782487	0.0185706	0.0299532	0.0242585
125.8	0.146347	0.0182525	0.0160712	0.0165881		125.8	0.319511	0.0228141	0.0723376	0.0170418		125.8	0.264668	0.0162931	0.137559	0.0189052		125.8	0.0716172	0.0224481	0.0497559	0.0225217		125.8	0.13929	0.0218269	0.0367267	0.0217229		125.8	0.0785421	0.0186419	0.0297036	0.0243875
126	0.146651	0.0182947	0.0160941	0.0163911		126	0.319702	0.0228407	0.0727673	0.0169179		126	0.265034	0.0159593	0.137511	0.0190184		126	0.071535	0.0221687	0.0502248	0.0227556		126	0.139593	0.021783	0.0368143	0.0223323		126	0.0788267	0.0184428	0.02977	0.0245068
126.2	0.147266	0.0181032	0.0163824	0.0163957		126.2	0.320109	0.0224422	0.073002	0.0164199		126.2	0.265574	0.0160113	0.137662	0.0190447		126.2	0.0717926	0.0222443	0.0505533	0.0227941		126.2	0.139742	0.0218692	0.0367016	0.0222251		126.2	0.0791529	0.0184548	0.0297274	0.0249683
126.4	0.147644	0.0183382	0.0164229	0.0164509		126.4	0.320737	0.0220344	0.073459	0.0164079		126.4	0.26597	0.0161442	0.138045	0.0191609		126.4	0.0720859	0.021916	0.0508581	0.0227925		126.4	0.139624	0.0220023	0.036723	0.0219933		126.4	0.0791453	0.018373	0.0300405	0.0247853
126.6	0.147807	0.0185144	0.0165974	0.0163917		126.6	0.321258	0.0217074	0.0735231	0.016038		126.6	0.26646	0.0162108	0.138244	0.0193359		126.6	0.0721652	0.0217485	0.0509546	0.0225363		126.6	0.139774	0.0218871	0.0367565	0.0215128		126.6	0.0791255	0.0181482	0.0299719	0.0246611
126.8	0.148034	0.0190178	0.0166074	0.016363		126.8	0.32165	0.0214253	0.0738948	0.0155399		126.8	0.266371	0.0165621	0.138251	0.0196651		126.8	0.0722682	0.0215311	0.0511418	0.0219537		126.8	0.139927	0.0222075	0.036789	0.0210286		126.8	0.0793377	0.0176641	0.0299222	0.0244628
127	0.148307	0.0192947	0.0164224	0.0162319		127	0.321445	0.0214708	0.0738932	0.015599		127	0.266549	0.0164914	0.138451	0.0193594		127	0.0724984	0.0215188	0.0512138	0.0219085		127	0.140068	0.0220098	0.0369863	0.0210128		127	0.0796524	0.0174868	0.0297977	0.0248139
127.2	0.148694	0.0195956	0.0165865	0.0162956		127.2	0.322	0.0215701	0.074401	0.0159472		127.2	0.266799	0.0166308	0.1387	0.0189324		127.2	0.0729684	0.0213956	0.0512551	0.0216779		127.2	0.140209	0.0219801	0.0371545	0.0208804		127.2	0.0795357	0.0175824	0.0300159	0.0249439
127.4	0.149285	0.0195982	0.0164153	0.0165237		127.4	0.322155	0.0217561	0.0741661	0.0159297		127.4	0.267039	0.0165336	0.13914	0.0191774		127.4	0.0728896	0.0215996	0.0512028	0.02165		127.4	0.140389	0.0220286	0.037148	0.0205108		127.4	0.079176	0.0175319	0.02995	0.0250538
127.6	0.14972	0.0198829	0.0162784	0.0169355		127.6	0.322887	0.0218642	0.0740628	0.0160046		127.6	0.26684	0.0163005	0.139236	0.0189098		127.6	0.0734042	0.021421	0.0510422	0.0217561		127.6	0.140701	0.0219248	0.0373647	0.0205846		127.6	0.0795155	0.0174972	0.0296637	0.0251489
127.8	0.149904	0.0196143	0.016146	0.0167798		127.8	0.323215	0.0219765	0.0738834	0.0159447		127.8	0.266732	0.0164542	0.139376	0.0188693		127.8	0.0735665	0.0216118	0.0510392	0.0221942		127.8	0.14086	0.0219149	0.037387	0.0204635		127.8	0.0795899	0.0176332	0.0293744	0.0249437
128	0.150118	0.0197693	0.0161034	0.0166541		128	0.323497	0.0223502	0.0741226	0.0159766		128	0.266586	0.0163001	0.139403	0.0188847		128	0.0734646	0.0217402	0.0510183	0.022433		128	0.140919	0.0221059	0.0375809	0.0208161		128	0.0796272	0.0177547	0.0293506	0.0252555
128.2	0.150293	0.0195705	0.0157836	0.0166767		128.2	0.323931	0.0224968	0.074275	0.0161034		128.2	0.26708	0.0158113	0.139726	0.0184156		128.2	0.0735408	0.0217092	0.0512532	0.0222972		128.2	0.141627	0.0219289	0.0376596	0.0208529		128.2	0.0796425	0.0174267	0.0296479	0.0258704
128.4	0.149978	0.0194664	0.0155054	0.0166991		128.4	0.324233	0.0223922	0.0749031	0.0166032		128.4	0.267218	0.0157975	0.139837	0.0186045		128.4	0.0735839	0.0218476	0.0512186	0.0221024		128.4	0.141868	0.0222176	0.0383161	0.0209733		128.4	0.0798233	0.0177239	0.0292791	0.0259861
128.6	0.150393	0.0196107	0.0156993	0.016662		128.6	0.324337	0.0224779	0.0752064	0.0165669		128.6	0.267721	0.0159898	0.140013	0.0190011		128.6	0.0736396	0.0225137	0.050919	0.0221386		128.6	0.142029	0.0222497	0.0380351	0.0210459		128.6	0.0800834	0.0179953	0.0294159	0.0261679
128.8	0.150297	0.0196047	0.015619	0.0167698		128.8	0.32482	0.0221939	0.0753997	0.0168097		128.8	0.268572	0.0159446	0.140253	0.019425		128.8	0.0736306	0.0227525	0.0506042	0.0224918		128.8	0.142104	0.0222873	0.0377478	0.0213975		128.8	0.0801619	0.0181611	0.0293879	0.0257468
129	0.150504	0.0194029	0.015826	0.0169047		129	0.324836	0.0219561	0.0752781	0.017195		129	0.268819	0.0161515	0.14045	0.019396		129	0.0735435	0.0225027	0.0507293	0.022562		129	0.142459	0.0220653	0.0378012	0.0216495		129	0.0804736	0.0183418	0.0298583	0.0256445
129.2	0.150498	0.019176	0.0159198	0.0167739		129.2	0.325123	0.0221223	0.0753939	0.017427		129.2	0.269552	0.0162867	0.140689	0.0195666		129.2	0.0732844	0.0225396	0.0507448	0.0226398		129.2	0.142695	0.0222065	0.038021	0.0219077		129.2	0.0806964	0.0184624	0.0301458	0.0255726
129.4	0.150331	0.0191144	0.0158555	0.0165349		129.4	0.32556	0.0219573	0.0752003	0.0177357		129.4	0.270326	0.0161912	0.140896	0.0191984		129.4	0.0731358	0.0228881	0.0505916	0.0227852		129.4	0.143264	0.0220377	0.0380767	0.0220126		129.4	0.0814708	0.0184407	0.0302344	0.0255985
129.6	0.15034	0.0187053	0.0163958	0.0163704		129.6	0.325832	0.0219143	0.0748932	0.017762		129.6	0.270855	0.0161995	0.14148	0.0190399		129.6	0.0731382	0.0226533	0.0507619	0.022552		129.6	0.143541	0.0218785	0.0380932	0.022096		129.6	0.0816091	0.0185307	0.0303091	0.0254784
129.8	0.150435	0.0186088	0.0165387	0.0161768		129.8	0.326325	0.021914	0.0749051	0.0175964		129.8	0.271157	0.0159848	0.141526	0.0187634		129.8	0.0729454	0.0227288	0.0508063	0.0228983		129.8	0.143543	0.0220867	0.0380914	0.022043		129.8	0.0818276	0.0186384	0.0304054	0.0251249
130	0.150409	0.0184177	0.0164539	0.0160157		130	0.326774	0.0215916	0.0749715	0.0176286		130	0.271461	0.0157222	0.14184	0.0187782		130	0.0729001	0.0224977	0.0508847	0.0229211		130	0.143413	0.0219488	0.0381314	0.0221676		130	0.0820403	0.0184469	0.0306014	0.024996
130.2	0.150575	0.018336	0.0166216	0.0161623		130.2	0.327242	0.0213529	0.0750191	0.0173364		130.2	0.272113	0.0155448	0.142137	0.0189969		130.2	0.0732073	0.0228285	0.0509735	0.0228762		130.2	0.143411	0.0221084	0.0379823	0.0216892		130.2	0.0822365	0.0181078	0.0307708	0.0250141
130.4	0.150677	0.0183037	0.0167439	0.016126		130.4	0.32769	0.021286	0.0749035	0.0174112		130.4	0.272156	0.0153954	0.142413	0.0193471		130.4	0.0731835	0.0227342	0.0509329	0.0228251		130.4	0.143313	0.0221837	0.0382827	0.0213509		130.4	0.0820826	0.017886	0.0310206	0.0243983
130.6	0.150593	0.0184399	0.0165624	0.0160029		130.6	0.327989	0.0209621	0.0748569	0.0169287		130.6	0.27279	0.0153739	0.142752	0.0194173		130.6	0.0732102	0.0228028	0.0512119	0.0226394		130.6	0.143511	0.0221434	0.0381491	0.0210501		130.6	0.0821739	0.0173393	0.0307326	0.0243508
130.8	0.150818	0.0184558	0.0164082	0.0160627		130.8	0.328165	0.0209372	0.0748909	0.0166703		130.8	0.273294	0.0152409	0.142777	0.0191013		130.8	0.0733064	0.0229071	0.0513016	0.0225865		130.8	0.143558	0.0222754	0.038031	0.0210194		130.8	0.0825398	0.0170992	0.0307207	0.0244928
131	0.151074	0.0181743	0.0162838	0.0157484		131	0.328621	0.0211038	0.0749164	0.0166518		131	0.273748	0.0151052	0.143175	0.0188162		131	0.073748	0.0230218	0.0513703	0.0226734		131	0.144144	0.0221634	0.0382387	0.0211268		131	0.0824517	0.0170945	0.0307917	0.0246389
131.2	0.151248	0.0179829	0.0163255	0.0158177		131.2	0.329252	0.0207094	0.0749964	0.0168054		131.2	0.273695	0.0148402	0.143695	0.0188343		131.2	0.073706	0.0228991	0.0510436	0.0230579		131.2	0.14419	0.0222476	0.0384595	0.020863		131.2	0.0823835	0.0174266	0.0310251	0.0245691
131.4	0.151362	0.01787	0.0161794	0.0157228		131.4	0.329386	0.0207433	0.0746228	0.016704		131.4	0.273662	0.0147596	0.143912	0.0189651		131.4	0.0742556	0.0230267	0.0510058	0.0231844		131.4	0.1442	0.0222289	0.0385847	0.0206173		131.4	0.08247	0.0171641	0.0308713	0.0246824
131.6	0.151607	0.0178472	0.0161713	0.0157492		131.6	0.329864	0.020987	0.0750499	0.0165688		131.6	0.273693	0.0146783	0.143828	0.0188027		131.6	0.0745919	0.0227473	0.0513538	0.02321		131.6	0.144044	0.0220089	0.038548	0.0208085		131.6	0.0823705	0.0172199	0.030725	0.024903
131.8	0.151777	0.0176861	0.0160929	0.0157927		131.8	0.329909	0.0211194	0.0753912	0.0165344		131.8	0.274133	0.0148737	0.14407	0.0189587		131.8	0.0742816	0.0227103	0.0513902	0.0234794		131.8	0.143822	0.0218702	0.038716	0.0204454		131.8	0.0820019	0.0176913	0.0309274	0.0247155
132	0.152282	0.0180955	0.0158792	0.0159464		132	0.330144	0.0212906	0.076091	0.0166781		132	0.274571	0.0145021	0.144263	0.0190259		132	0.0745436	0.0226076	0.0514503	0.0230908		132	0.144053	0.0218485	0.0388947	0.020509		132	0.0819815	0.0176939	0.0310198	0.0250226
132.2	0.152434	0.0181276	0.0158944	0.0159879		132.2	0.330365	0.021563	0.076299	0.0167653		132.2	0.275024	0.0144074	0.144313	0.0187748		132.2	0.0745136	0.0228081	0.051381	0.0230761		132.2	0.144403	0.0218515	0.0393082	0.0204848		132.2	0.0821601	0.0178478	0.0308429	0.0251548
132.4	0.153193	0.0183129	0.0161579	0.0160914		132.4	0.330698	0.0216718	0.0765723	0.0167961		132.4	0.275255	0.0149211	0.144179	0.0190385		132.4	0.0746122	0.022689	0.051068	0.0228701		132.4	0.144165	0.0221374	0.0394124	0.0205946		132.4	0.0824638	0.018192	0.0306006	0.0253162
132.6	0.154085	0.0188666	0.0161096	0.0159385		132.6	0.330818	0.0220632	0.0763583	0.0165196		132.6	0.275898	0.0154404	0.144132	0.0192042		132.6	0.0746711	0.0226077	0.0511086	0.0230518		132.6	0.144417	0.021801	0.0389285	0.0207738		132.6	0.0825208	0.0181243	0.0306124	0.0251667
132.8	0.154443	0.0194603	0.0161158	0.015966		132.8	0.330721	0.0220483	0.0764265	0.0168826		132.8	0.27611	0.0154243	0.144025	0.0194423		132.8	0.0749997	0.0224954	0.0512427	0.0231389		132.8	0.144578	0.0214464	0.0389332	0.0206258		132.8	0.0824662	0.0180742	0.0303658	0.0251538
133	0.155084	0.0197238	0.0164091	0.0161172		133	0.330789	0.0223346	0.0763584	0.0170092		133	0.276369	0.0156037	0.144027	0.0191848		133	0.0750509	0.0223365	0.0510704	0.0231156		133	0.144627	0.0215804	0.0388353	0.0203033		133	0.0827472	0.0180944	0.0304663	0.0254575
133.2	0.155355	0.0199906	0.0164065	0.0161711		133.2	0.331366	0.0222169	0.0764444	0.0171271		133.2	0.276808	0.0158117	0.144	0.0192612		133.2	0.0752291	0.0226124	0.0511532	0.0231742		133.2	0.144666	0.0216469	0.038789	0.0199965		133.2	0.0828965	0.0183048	0.0299991	0.0253736
133.4	0.155739	0.0200344	0.0166799	0.0163893		133.4	0.331939	0.0223128	0.0763608	0.0172383		133.4	0.277182	0.0159251	0.14403	0.0189546		133.4	0.0753	0.022882	0.0511302	0.0229324		133.4	0.144835	0.021652	0.0386421	0.0197955		133.4	0.0832392	0.0184872	0.0298483	0.0252622
133.6	0.156032	0.02012	0.0167683	0.0165186		133.6	0.332172	0.0225161	0.0760182	0.0170904		133.6	0.277238	0.0160755	0.143877	0.0190873		133.6	0.0755833	0.0227522	0.051264	0.0228617		133.6	0.144675	0.0218946	0.0384173	0.0198769		133.6	0.0831065	0.0183415	0.0296836	0.0250646
133.8	0.156565	0.0202785	0.0164727	0.0168967		133.8	0.332811	0.0225688	0.0762555	0.0167705		133.8	0.277546	0.0160876	0.143544	0.0189128		133.8	0.0756911	0.0227829	0.0512203	0.0228939		133.8	0.144754	0.022133	0.0379627	0.0197396		133.8	0.0832681	0.0183455	0.0296012	0.0250162
134	0.156888	0.0200445	0.0164459	0.0171279		134	0.333269	0.0227589	0.0763898	0.0168112		134	0.277995	0.0155847	0.143356	0.0190371		134	0.0757731	0.0227939	0.0510103	0.0227634		134	0.145103	0.0224055	0.0379979	0.0199487		134	0.0835971	0.0181961	0.0295591	0.0248795
134.2	0.157379	0.0198222	0.0167922	0.0176385		134.2	0.333791	0.022923	0.0762773	0.0169979		134.2	0.278472	0.0155619	0.143392	0.0191688		134.2	0.0758108	0.0230205	0.0512104	0.0227584		134.2	0.145772	0.0227623	0.037959	0.0198634		134.2	0.0839022	0.0180712	0.0295821	0.0247097
134.4	0.157291	0.0195929	0.0167093	0.0177026		134.4	0.334309	0.0227104	0.0762169	0.0168628		134.4	0.27831	0.0154674	0.143636	0.0190151		134.4	0.0758977	0.022877	0.0513789	0.0227995		134.4	0.146214	0.0227402	0.0380853	0.0199037		134.4	0.0838018	0.0181666	0.0294382	0.0242408
134.6	0.157319	0.0193525	0.0165318	0.0175453		134.6	0.334584	0.0223468	0.0760806	0.0166685		134.6	0.278671	0.0156205	0.143736	0.0188444		134.6	0.0761956	0.0228546	0.0516119	0.0227047		134.6	0.146731	0.022569	0.0377789	0.0204574		134.6	0.084237	0.018311	0.0294256	0.0244321
134.8	0.157383	0.0191875	0.0166257	0.0169407		134.8	0.334987	0.0224035	0.0760374	0.0167711		134.8	0.278888	0.0155092	0.144098	0.0187213		134.8	0.0762217	0.0228495	0.0516391	0.0226935		134.8	0.147149	0.0227098	0.0379258	0.0206284		134.8	0.0843993	0.0183898	0.0295925	0.0241843
135	0.157219	0.0187765	0.0167522	0.0163825		135	0.335576	0.0222593	0.0760604	0.0165684		135	0.278747	0.0159085	0.144547	0.0186623		135	0.076299	0.0226056	0.0517848	0.0227617		135	0.147446	0.0225716	0.0381397	0.0209065		135	0.0846525	0.0183446	0.029701	0.0237468
135.2	0.157097	0.0187959	0.0165485	0.016148		135.2	0.335996	0.0219142	0.0757666	0.0166342		135.2	0.278602	0.0159675	0.145163	0.0186747		135.2	0.0762795	0.0225935	0.0518381	0.0229557		135.2	0.147504	0.0222896	0.0381488	0.0212001		135.2	0.0847832	0.0183489	0.0297688	0.023514
135.4	0.157197	0.0188619	0.016645	0.0162168		135.4	0.336287	0.0222454	0.0759054	0.0162194		135.4	0.27904	0.016161	0.1454	0.018431		135.4	0.0767304	0.0228258	0.0520831	0.0226805		135.4	0.14761	0.0220588	0.0384186	0.0213398		135.4	0.0847746	0.0182444	0.0296385	0.0235798
135.6	0.157076	0.0186253	0.0165113	0.0162052		135.6	0.336765	0.0224246	0.0762219	0.0160999		135.6	0.279537	0.0160962	0.145531	0.0184318		135.6	0.0766286	0.0228824	0.052575	0.0227122		135.6	0.147369	0.0220633	0.0382138	0.0216959		135.6	0.0845189	0.018592	0.0301411	0.0233391
135.8	0.157175	0.0184816	0.0163492	0.0161393		135.8	0.336965	0.0221447	0.0761183	0.0163796		135.8	0.279982	0.0162012	0.14599	0.0189597		135.8	0.0766284	0.023084	0.0526775	0.0227941		135.8	0.147532	0.0219317	0.0383751	0.0217121		135.8	0.0846477	0.0189799	0.0303666	0.0233244
136	0.15703	0.0185982	0.0161914	0.0159685		136	0.337268	0.0220155	0.0765265	0.0163689		136	0.280267	0.016095	0.146176	0.0187899		136	0.0768151	0.0231494	0.0527531	0.0229441		136	0.147679	0.0218863	0.0384128	0.0217842		136	0.0849364	0.0187438	0.0300735	0.0237832
136.2	0.157114	0.0185146	0.0163418	0.0158163		136.2	0.337505	0.0218766	0.076443	0.0163263		136.2	0.28042	0.0163084	0.146445	0.0186631		136.2	0.0767454	0.0231228	0.0527957	0.022979		136.2	0.147834	0.0220179	0.0384492	0.0219378		136.2	0.0850439	0.0184514	0.0301113	0.023396
136.4	0.15741	0.0185359	0.0161226	0.015576		136.4	0.337755	0.0218132	0.0763175	0.0162151		136.4	0.280648	0.0165711	0.146372	0.0188487		136.4	0.0766915	0.0231881	0.0526712	0.0225491		136.4	0.148168	0.021738	0.0382049	0.0219254		136.4	0.0848341	0.0183182	0.0304952	0.0236268
136.6	0.157357	0.0188403	0.0156498	0.0152867		136.6	0.338022	0.0216575	0.0763853	0.0163142		136.6	0.280793	0.0163741	0.146512	0.018784		136.6	0.0768136	0.0235103	0.0528763	0.0228413		136.6	0.148442	0.0213718	0.0380987	0.0218331		136.6	0.0844884	0.0181719	0.0304608	0.0235827
136.8	0.157559	0.0192144	0.0158402	0.0154403		136.8	0.338279	0.0215301	0.0765904	0.016372		136.8	0.280818	0.0162644	0.146655	0.0188614		136.8	0.0767995	0.0237853	0.052952	0.0228725		136.8	0.148265	0.0212916	0.0383004	0.0216207		136.8	0.0844462	0.0181208	0.0305284	0.0239193
137	0.15792	0.019274	0.0158802	0.015782		137	0.339042	0.0215072	0.0767694	0.01654		137	0.281496	0.0164827	0.146796	0.0188159		137	0.0767858	0.0239629	0.0528048	0.0228948		137	0.148013	0.0214392	0.0385724	0.0215827		137	0.08452	0.0182473	0.0303981	0.0238087
137.2	0.157853	0.0194479	0.0156789	0.0164295		137.2	0.33957	0.0212674	0.0769431	0.0168987		137.2	0.281565	0.0165779	0.146714	0.0189086		137.2	0.0770706	0.0241586	0.0532008	0.0231955		137.2	0.148102	0.021124	0.0389214	0.021685		137.2	0.0844603	0.0183591	0.0303584	0.0240332
137.4	0.15787	0.0197394	0.0159079	0.0163763		137.4	0.340058	0.021284	0.0769058	0.0168631		137.4	0.281836	0.0166977	0.146867	0.0190652		137.4	0.0773657	0.0242202	0.0531334	0.0227998		137.4	0.148317	0.0214155	0.0392587	0.0217245		137.4	0.084577	0.0183887	0.0304058	0.024004
137.6	0.158367	0.0196414	0.0157235	0.0163789		137.6	0.340755	0.0215322	0.0771916	0.0166379		137.6	0.281968	0.016432	0.146576	0.0188338		137.6	0.0777114	0.024327	0.0533331	0.0227342		137.6	0.148231	0.0214135	0.0395373	0.0218467		137.6	0.0846347	0.0185521	0.0304887	0.0241208
137.8	0.158692	0.0196082	0.0156002	0.0166179		137.8	0.341353	0.021727	0.0775958	0.0170146		137.8	0.282425	0.0161163	0.146734	0.0186649		137.8	0.0777752	0.0243894	0.053413	0.0228681		137.8	0.14863	0.0213258	0.0396895	0.0218599		137.8	0.0849846	0.0188739	0.0304996	0.0241386
138	0.158742	0.0196315	0.0157361	0.0169362		138	0.341802	0.0219227	0.0778184	0.0172081		138	0.282895	0.0160248	0.146925	0.0185571		138	0.0778636	0.0244113	0.0537997	0.0226867		138	0.149175	0.021275	0.0400664	0.0218739		138	0.0855496	0.0190958	0.030602	0.0239983
138.2	0.158911	0.0198978	0.0157227	0.0173		138.2	0.342153	0.0216766	0.0781016	0.0172634		138.2	0.283344	0.0161391	0.147521	0.0184021		138.2	0.0777935	0.0239095	0.0545002	0.0226845		138.2	0.149587	0.0213918	0.040029	0.0218241		138.2	0.0860143	0.0193391	0.0306292	0.024034
138.4	0.158646	0.019783	0.0155512	0.0169312		138.4	0.342196	0.0214207	0.0784514	0.0169287		138.4	0.283572	0.0161733	0.147645	0.0185436		138.4	0.0777608	0.0237279	0.0544948	0.0227997		138.4	0.149701	0.021178	0.0397553	0.0221537		138.4	0.085968	0.0196611	0.0307204	0.0243755
138.6	0.159006	0.0200138	0.0157293	0.0167538		138.6	0.34241	0.0217733	0.0785748	0.0169171		138.6	0.283974	0.0163115	0.147784	0.0185234		138.6	0.0778924	0.0234384	0.0544126	0.0228852		138.6	0.149751	0.0211948	0.0396848	0.0223289		138.6	0.0862639	0.0195834	0.0309036	0.0245321
138.8	0.159328	0.0201122	0.0159548	0.0163067		138.8	0.342932	0.0220935	0.0788892	0.0168419		138.8	0.284616	0.0162843	0.148195	0.0185959		138.8	0.0777187	0.0233345	0.0544913	0.023035		138.8	0.149854	0.02142	0.0397722	0.022225		138.8	0.0862559	0.019718	0.0307562	0.0242357
139	0.159743	0.020179	0.0158135	0.0164062		139	0.343334	0.0221009	0.0785072	0.0165015		139	0.28484	0.016507	0.148557	0.0184631		139	0.0777339	0.0230839	0.0544717	0.0233483		139	0.149927	0.0216038	0.0398295	0.0225247		139	0.0868925	0.0196602	0.0309394	0.0241737
139.2	0.160122	0.0205515	0.0154517	0.0165181		139.2	0.343322	0.0221506	0.0784911	0.0162167		139.2	0.285337	0.0164116	0.14885	0.0184259		139.2	0.0779706	0.0231908	0.0543888	0.0235398		139.2	0.150475	0.0216439	0.0395792	0.0225569		139.2	0.0867224	0.0194911	0.0309115	0.0244029
139.4	0.160232	0.0206023	0.0155981	0.0167076		139.4	0.343282	0.0223777	0.0785448	0.0160922		139.4	0.285834	0.0163156	0.14916	0.0182675		139.4	0.0781479	0.0231269	0.0540376	0.0235872		139.4	0.150694	0.0221267	0.0394885	0.0222885		139.4	0.0867566	0.0193807	0.0311145	0.0243529
139.6	0.160013	0.0205513	0.0156657	0.0165137		139.6	0.343702	0.0222284	0.0785042	0.0163246		139.6	0.286168	0.0161472	0.149353	0.0186692		139.6	0.0783689	0.0232024	0.0541741	0.0237522		139.6	0.150656	0.0223906	0.0392861	0.0222414		139.6	0.0867699	0.0196067	0.0313981	0.0245252
139.8	0.16023	0.0203593	0.0156302	0.0165952		139.8	0.343871	0.0217346	0.0784904	0.0164644		139.8	0.286474	0.015948	0.149556	0.0190377		139.8	0.0784457	0.0230271	0.0538168	0.0241809		139.8	0.150879	0.0224945	0.0390508	0.0222433		139.8	0.08686	0.0193933	0.0310197	0.0247373
140	0.159999	0.020319	0.0158643	0.0163902		140	0.344102	0.0216052	0.0786104	0.0165677		140	0.286719	0.0160811	0.149744	0.0189848		140	0.0785272	0.022978	0.0538501	0.0243069		140	0.150913	0.0227047	0.0388512	0.0219763		140	0.0870006	0.0190195	0.0309832	0.0246427
140.2	0.160318	0.0202054	0.0161336	0.0165526		140.2	0.34417	0.0215579	0.0784122	0.0167419		140.2	0.286869	0.0162787	0.150114	0.0191766		140.2	0.0785406	0.0231146	0.053825	0.0240499		140.2	0.151388	0.0225751	0.0385204	0.0220172		140.2	0.0866309	0.0187013	0.031187	0.0242976
140.4	0.160257	0.0201367	0.0160669	0.0165881		140.4	0.344684	0.0218819	0.0782282	0.0167195		140.4	0.287406	0.015743	0.150344	0.019268		140.4	0.0783719	0.0234472	0.0534534	0.0237181		140.4	0.151747	0.0224211	0.0385585	0.0218966		140.4	0.0862531	0.0185421	0.0311551	0.0247515
140.6	0.160477	0.0202526	0.0161451	0.016336		140.6	0.345113	0.0215401	0.0782982	0.0170239		140.6	0.287615	0.0155832	0.150591	0.0192651		140.6	0.0784918	0.0234951	0.0533066	0.0242232		140.6	0.151714	0.0222758	0.0387037	0.0220509		140.6	0.0859271	0.0184268	0.0309805	0.0248481
140.8	0.160767	0.0203475	0.0167199	0.0164353		140.8	0.345521	0.0213938	0.07845	0.0167012		140.8	0.287824	0.0158321	0.150455	0.0190698		140.8	0.0784549	0.0235864	0.0530028	0.0242324		140.8	0.151856	0.0225286	0.0391622	0.022031		140.8	0.085975	0.0184799	0.0312228	0.0248974
141	0.160653	0.0203349	0.0168437	0.0166875		141	0.346039	0.0214945	0.0786675	0.0167096		141	0.287986	0.0157501	0.150352	0.019348		141	0.0789441	0.0235554	0.0528149	0.0241053		141	0.15195	0.0223245	0.0394728	0.0217858		141	0.0858236	0.0185693	0.031163	0.0243858
141.2	0.160818	0.0201618	0.0169102	0.0168982		141.2	0.346492	0.0216	0.078754	0.0163305		141.2	0.287915	0.0157666	0.150121	0.0190006		141.2	0.0791297	0.0233267	0.0529106	0.0242639		141.2	0.152496	0.0220164	0.0395977	0.0220284		141.2	0.0858747	0.0186888	0.0311042	0.0246322
141.4	0.16094	0.0199159	0.0172531	0.0164433		141.4	0.34699	0.0215202	0.078887	0.0160873		141.4	0.288048	0.0158317	0.15011	0.0188477		141.4	0.0793311	0.0233365	0.052576	0.0242112		141.4	0.152839	0.0220806	0.0397541	0.0221968		141.4	0.0862178	0.0185401	0.0311155	0.0246425
141.6	0.161398	0.0196913	0.017199	0.0165112		141.6	0.347425	0.0216308	0.0790855	0.0163303		141.6	0.288294	0.0155538	0.149895	0.0185242		141.6	0.079284	0.0232368	0.0528263	0.0242251		141.6	0.153022	0.0219628	0.0398106	0.0221653		141.6	0.0861226	0.0185257	0.0311256	0.0245673
141.8	0.161337	0.0196365	0.0170907	0.0166922		141.8	0.347676	0.0215205	0.0793897	0.0166186		141.8	0.288507	0.0155949	0.150245	0.0186475		141.8	0.0791765	0.0231859	0.0531013	0.0240774		141.8	0.153538	0.0217079	0.0396083	0.0221968		141.8	0.0861336	0.0183634	0.0311083	0.0245106
142	0.161649	0.0196741	0.0171134	0.0169803		142	0.348006	0.0215493	0.0797595	0.016555		142	0.288677	0.0155937	0.150225	0.0188138		142	0.0792908	0.0228349	0.0531325	0.0238613		142	0.153809	0.0217273	0.0395019	0.0218421		142	0.0867311	0.0183995	0.0309751	0.0244235
142.2	0.162284	0.0196094	0.0170253	0.0171208		142.2	0.348361	0.0210591	0.0802214	0.0166479		142.2	0.289173	0.0156947	0.150387	0.0185591		142.2	0.0789578	0.0224982	0.0530483	0.0239908		142.2	0.153653	0.0217735	0.0391277	0.0219122		142.2	0.0868433	0.0183394	0.0309272	0.0243961
142.4	0.162343	0.0192028	0.0171113	0.0170467		142.4	0.348475	0.0212224	0.0805669	0.0168036		142.4	0.289277	0.0161143	0.150212	0.0189092		142.4	0.0790627	0.0225085	0.0527955	0.0241181		142.4	0.153777	0.0214135	0.0387045	0.0222122		142.4	0.0865696	0.0180759	0.0308875	0.024562
142.6	0.163111	0.0192813	0.0171618	0.0171425		142.6	0.349046	0.0214991	0.0807997	0.0170617		142.6	0.289297	0.0161268	0.15013	0.0188107		142.6	0.0794065	0.0223507	0.052755	0.0243268		142.6	0.153616	0.0213177	0.0389961	0.0223262		142.6	0.0868195	0.0178912	0.030919	0.0245036
142.8	0.163764	0.0189393	0.0171928	0.0171416		142.8	0.349366	0.0216163	0.0808219	0.0172304		142.8	0.289531	0.0162519	0.15067	0.0188588		142.8	0.0795627	0.0222792	0.0527571	0.0243538		142.8	0.15357	0.0212621	0.0390916	0.0225181		142.8	0.0868958	0.0180264	0.0309655	0.0239721
143	0.164288	0.0187359	0.0169967	0.0170607		143	0.349377	0.0214562	0.0806707	0.0171775		143	0.289691	0.0162133	0.150977	0.0189152		143	0.0797891	0.0220019	0.0525477	0.0244799		143	0.153417	0.0209964	0.0390982	0.0227495		143	0.0870976	0.0174631	0.0312876	0.0239232
143.2	0.164707	0.0186838	0.0172201	0.0171688		143.2	0.349459	0.0215724	0.0808307	0.017285		143.2	0.289731	0.0163257	0.151454	0.0188956		143.2	0.080056	0.0219187	0.0525523	0.0242695		143.2	0.153622	0.0210562	0.0391636	0.0227137		143.2	0.0870067	0.0171906	0.031332	0.0240259
143.4	0.165106	0.0189139	0.0175701	0.0175749		143.4	0.349695	0.0214656	0.0808143	0.0176151		143.4	0.290033	0.0164368	0.151846	0.0192573		143.4	0.080324	0.021771	0.0528045	0.0242377		143.4	0.153488	0.0213348	0.0390557	0.0225859		143.4	0.0870446	0.0168543	0.03171	0.0237515
143.6	0.165425	0.0191317	0.0179479	0.0177833		143.6	0.350011	0.0216422	0.0808516	0.0178415		143.6	0.290336	0.0168121	0.152217	0.0196271		143.6	0.0805611	0.0221683	0.053501	0.0242141		143.6	0.153124	0.0211827	0.0391428	0.0224269		143.6	0.0870351	0.0168582	0.0314253	0.0240741
143.8	0.165894	0.0191673	0.0179089	0.0175922		143.8	0.350022	0.0217754	0.0808647	0.0180353		143.8	0.290983	0.0168568	0.152532	0.0196929		143.8	0.0810136	0.0222283	0.0534735	0.0240975		143.8	0.152771	0.0212262	0.0391963	0.0223668		143.8	0.0871183	0.0169036	0.0314039	0.0241921
144	0.165954	0.0195	0.018117	0.0174961		144	0.35011	0.0219904	0.0807843	0.0182306		144	0.29139	0.0170924	0.152836	0.0198144		144	0.0810876	0.0223787	0.053826	0.0237466		144	0.152688	0.0212675	0.039304	0.0219877		144	0.0874413	0.0171694	0.0317148	0.0242872
144.2	0.166195	0.0197452	0.0179138	0.0176589		144.2	0.350355	0.0221443	0.0805421	0.0182894		144.2	0.29194	0.0169783	0.153492	0.0195069		144.2	0.0811497	0.0226693	0.0537529	0.0233573		144.2	0.152704	0.0208789	0.0391602	0.0217499		144.2	0.0874095	0.0170896	0.0318337	0.0246042
144.4	0.166131	0.0201697	0.017949	0.0173674		144.4	0.350652	0.0223198	0.0802761	0.0182272		144.4	0.292784	0.0166625	0.15369	0.0195094		144.4	0.081379	0.0228723	0.0537229	0.0233169		144.4	0.152698	0.0212165	0.0392295	0.0216776		144.4	0.0874663	0.0174493	0.0319178	0.024564
144.6	0.165933	0.0202523	0.0180527	0.0168379		144.6	0.35069	0.0222984	0.0805721	0.0184125		144.6	0.29346	0.0166746	0.153971	0.0193728		144.6	0.0814909	0.0227261	0.0540978	0.0236619		144.6	0.152569	0.0215398	0.0390559	0.0218735		144.6	0.0875594	0.0178833	0.0323112	0.0243204
144.8	0.165715	0.0205044	0.0178464	0.0168043		144.8	0.351172	0.0227819	0.0807604	0.0179563		144.8	0.293767	0.01643	0.154132	0.0192208		144.8	0.0816179	0.0228958	0.0543201	0.0235809		144.8	0.152918	0.0218675	0.0390557	0.0216328		144.8	0.0875985	0.0182909	0.0326656	0.0244228
145	0.165712	0.0205091	0.0175382	0.0170045		145	0.351057	0.0229142	0.0808575	0.0178319		145	0.293987	0.0164467	0.154244	0.019199		145	0.0816163	0.0227304	0.0544705	0.0234997		145	0.152865	0.021794	0.0392916	0.0215714		145	0.0877738	0.018553	0.0326519	0.0244565
145.2	0.166092	0.0204751	0.0173745	0.0168005		145.2	0.351118	0.0229758	0.0811501	0.0176856		145.2	0.294605	0.0166065	0.154543	0.018987		145.2	0.0814711	0.02291	0.05461	0.0239219		145.2	0.153403	0.0220063	0.0392959	0.0218945		145.2	0.0880078	0.0185281	0.0327012	0.0248586
145.4	0.166247	0.020643	0.0171621	0.0164524		145.4	0.351448	0.0228146	0.0810476	0.0180537		145.4	0.295066	0.016233	0.154859	0.019193		145.4	0.0814603	0.0231515	0.0547056	0.0240782		145.4	0.153739	0.0222252	0.0394502	0.0218029		145.4	0.0880022	0.0184783	0.0327982	0.0249827
145.6	0.166162	0.0207511	0.0169681	0.0164983		145.6	0.352159	0.0227618	0.0810729	0.0182287		145.6	0.29547	0.0161833	0.15511	0.0194069		145.6	0.0811719	0.0229411	0.0549538	0.0237713		145.6	0.15408	0.022406	0.0395754	0.0217207		145.6	0.0881678	0.0189349	0.0327248	0.0249253
145.8	0.165898	0.0207689	0.0166318	0.016587		145.8	0.352884	0.0228884	0.0811683	0.0183964		145.8	0.295475	0.0160697	0.155658	0.0193288		145.8	0.0812353	0.0230059	0.0552123	0.0236872		145.8	0.154569	0.0223241	0.0398692	0.0216706		145.8	0.0886777	0.0190307	0.0324682	0.0249638
146	0.166248	0.0206367	0.0165283	0.0166783		146	0.353183	0.0229741	0.0814493	0.0186473		146	0.295842	0.0163019	0.15539	0.0193219		146	0.0812441	0.0228693	0.0550701	0.0237519		146	0.154849	0.0222662	0.0395187	0.0214918		146	0.0891414	0.0193467	0.0322244	0.024772
146.2	0.1663	0.0205864	0.0164981	0.0166859		146.2	0.353845	0.0227296	0.0813795	0.0184619		146.2	0.296198	0.0165661	0.155479	0.0193574		146.2	0.081152	0.0231594	0.0554014	0.0235112		146.2	0.155016	0.02205	0.0395779	0.0216466		146.2	0.0891289	0.0195429	0.0321882	0.0248326
146.4	0.166152	0.020149	0.0167827	0.0168672		146.4	0.353988	0.022989	0.0813944	0.0184994		146.4	0.296607	0.016302	0.155506	0.0194137		146.4	0.0813142	0.0229957	0.0553714	0.023537		146.4	0.155533	0.0219514	0.0397651	0.0221598		146.4	0.0889699	0.0193368	0.0320733	0.0249218
146.6	0.166514	0.0198172	0.0168304	0.0169805		146.6	0.354503	0.0232136	0.0815403	0.0184556		146.6	0.2966	0.0160498	0.155646	0.019631		146.6	0.0815235	0.0230771	0.0556541	0.0236257		146.6	0.155473	0.0220812	0.0402013	0.0222333		146.6	0.0891032	0.0192507	0.0322016	0.0245631
146.8	0.166957	0.0194444	0.0169505	0.0172615		146.8	0.354898	0.0231914	0.0814617	0.0182007		146.8	0.297195	0.0158553	0.155875	0.0196314		146.8	0.0815703	0.023282	0.0556699	0.0238072		146.8	0.155716	0.022109	0.0404607	0.0225642		146.8	0.0893069	0.0190052	0.0321749	0.0244742
147	0.167235	0.0193203	0.0173645	0.0175134		147	0.355205	0.0231554	0.081617	0.0177969		147	0.29752	0.0156943	0.155504	0.0197213		147	0.0816082	0.0231872	0.0556506	0.0239554		147	0.155954	0.0223901	0.040812	0.0229228		147	0.0896152	0.0184759	0.0323085	0.024726
147.2	0.167498	0.0191302	0.0173894	0.0179487		147.2	0.355646	0.0230318	0.0819881	0.0177395		147.2	0.297763	0.0159219	0.155643	0.0197176		147.2	0.0819837	0.0230431	0.0558561	0.0237085		147.2	0.156528	0.0228639	0.0410399	0.0229915		147.2	0.0899379	0.0185997	0.0323367	0.0245883
147.4	0.167891	0.0192942	0.0173537	0.0182614		147.4	0.356011	0.022841	0.082072	0.0179535		147.4	0.298222	0.0160802	0.155497	0.0199911		147.4	0.0823444	0.0232565	0.0559608	0.0238495		147.4	0.156919	0.022632	0.041128	0.0229071		147.4	0.0899745	0.0183422	0.0324203	0.0246168
147.6	0.168199	0.0191709	0.0172872	0.0183286		147.6	0.356267	0.0230845	0.0823731	0.0178885		147.6	0.298512	0.0164523	0.155418	0.01974		147.6	0.0823518	0.0235012	0.0557436	0.0235133		147.6	0.156945	0.0227832	0.0412266	0.0229631		147.6	0.0901103	0.0184022	0.0318463	0.0248851
147.8	0.168082	0.0189565	0.016925	0.0183408		147.8	0.356563	0.0229257	0.0825309	0.01788		147.8	0.299122	0.0163379	0.155198	0.0198287		147.8	0.0826096	0.0234827	0.0555464	0.0233024		147.8	0.1569	0.022902	0.0412151	0.0227487		147.8	0.0905744	0.018514	0.0320819	0.0250655
148	0.168154	0.0186422	0.016773	0.0184155		148	0.356825	0.0228579	0.0823858	0.0176857		148	0.299259	0.0163205	0.155149	0.0195702		148	0.0824626	0.0235859	0.0557316	0.0234183		148	0.156911	0.0228084	0.0411049	0.0226391		148	0.0909552	0.0186323	0.0323322	0.0250827
148.2	0.168249	0.0180951	0.0166728	0.0181316		148.2	0.357283	0.0231299	0.0823395	0.0175473		148.2	0.299508	0.0163526	0.15542	0.0194153		148.2	0.082439	0.0236199	0.0557556	0.0234576		148.2	0.156962	0.0225799	0.0409259	0.0226744		148.2	0.090839	0.0186833	0.032162	0.0251296
148.4	0.168285	0.0182088	0.0166288	0.017399		148.4	0.357477	0.0231482	0.0824603	0.0178588		148.4	0.299896	0.0165431	0.155506	0.0196073		148.4	0.0823767	0.0237005	0.0557757	0.0236243		148.4	0.156879	0.0225604	0.0403624	0.0228555		148.4	0.0908549	0.0187104	0.0322012	0.0246577
148.6	0.168406	0.0179855	0.0166443	0.0172702		148.6	0.357661	0.023106	0.082753	0.0178103		148.6	0.30002	0.0165627	0.155705	0.0197797		148.6	0.0820955	0.0238351	0.0555883	0.0237545		148.6	0.157164	0.0227478	0.0401377	0.0229058		148.6	0.090803	0.0185205	0.0324298	0.0243744
148.8	0.168733	0.0182754	0.0165275	0.0171402		148.8	0.357867	0.023017	0.0827514	0.0175481		148.8	0.299777	0.0167521	0.155849	0.019713		148.8	0.0818855	0.0237249	0.0551337	0.0237668		148.8	0.1575	0.0227027	0.0400439	0.0225461		148.8	0.0908132	0.0187342	0.0321867	0.0245995
149	0.169182	0.0184497	0.0165352	0.0169381		149	0.35792	0.0227233	0.0829504	0.0173162		149	0.299748	0.0172977	0.155959	0.0195506		149	0.0815074	0.0238593	0.0549958	0.024065		149	0.157855	0.0227223	0.040051	0.0224283		149	0.0908793	0.0187641	0.0320774	0.0244572
149.2	0.169615	0.0187037	0.0166887	0.0163573		149.2	0.358472	0.0225342	0.0830653	0.0172337		149.2	0.300126	0.0173375	0.156337	0.0196566		149.2	0.0811284	0.0241574	0.0549892	0.0242772		149.2	0.158562	0.0229791	0.0400421	0.0224192		149.2	0.0907565	0.0183463	0.031891	0.0246122
149.4	0.169687	0.0190179	0.0167964	0.0162212		149.4	0.359308	0.0223305	0.0826639	0.0172692		149.4	0.300021	0.0169624	0.156342	0.0196775		149.4	0.0809605	0.024494	0.0548722	0.0243395		149.4	0.158842	0.0228292	0.0401409	0.0224333		149.4	0.0908629	0.0187909	0.0316879	0.0246239
149.6	0.170025	0.0192901	0.0169722	0.0158867		149.6	0.360022	0.0219629	0.0825059	0.017063		149.6	0.300023	0.0171991	0.156546	0.0191139		149.6	0.0804294	0.0244105	0.0548523	0.0242456		149.6	0.15893	0.0229551	0.0400816	0.0223339		149.6	0.0911519	0.0186381	0.0316601	0.0247747
149.8	0.170169	0.019502	0.0168664	0.0157407		149.8	0.360029	0.0216208	0.0827116	0.0171842		149.8	0.300111	0.0170679	0.156455	0.018929		149.8	0.0805665	0.0244344	0.0548497	0.0242906		149.8	0.159211	0.0226692	0.0402487	0.0222721		149.8	0.0913236	0.0185128	0.0314257	0.0246228
150	0.170705	0.0198288	0.0171851	0.0156806		150	0.360645	0.0216052	0.0830616	0.0170194		150	0.300564	0.0172004	0.156364	0.0188928		150	0.0807126	0.0246254	0.0550749	0.0240953		150	0.159478	0.0224462	0.0401012	0.0223335		150	0.0912205	0.0187951	0.0314272	0.0245358
150.2	0.171043	0.020268	0.0173781	0.01589		150.2	0.361307	0.0214832	0.0827618	0.0168291		150.2	0.300849	0.0167556	0.156621	0.0191483		150.2	0.080975	0.0245901	0.0548984	0.0239236		150.2	0.159581	0.02249	0.0403904	0.0221835		150.2	0.0911301	0.0186634	0.0315446	0.0245821
150.4	0.171033	0.020432	0.0181666	0.016418		150.4	0.361633	0.0215639	0.0830474	0.0170104		150.4	0.301244	0.0165821	0.156885	0.018838		150.4	0.081246	0.0243784	0.0549259	0.0240379		150.4	0.159699	0.0227812	0.0404151	0.0224098		150.4	0.0907715	0.0185191	0.0316656	0.0246627
150.6	0.171239	0.0204762	0.0183338	0.0166251		150.6	0.361839	0.0215572	0.0831718	0.0171674		150.6	0.301124	0.0163734	0.157053	0.0189548		150.6	0.0816089	0.0246239	0.0551564	0.024333		150.6	0.159494	0.0226976	0.0411588	0.0222991		150.6	0.0909807	0.0182338	0.0316352	0.0246986
150.8	0.171355	0.0206154	0.0185123	0.0170226		150.8	0.362184	0.0213354	0.0831232	0.0168673		150.8	0.301545	0.0163134	0.156982	0.0187547		150.8	0.0818066	0.0243929	0.0552726	0.0246016		150.8	0.159686	0.0224686	0.0416215	0.0228352		150.8	0.091222	0.0184552	0.0317048	0.0248484
151	0.171216	0.0208302	0.0188188	0.0173171		151	0.362623	0.021056	0.0833293	0.0170509		151	0.301781	0.0160963	0.157256	0.0188203		151	0.0819438	0.0240127	0.0555059	0.024501		151	0.159833	0.022561	0.0421766	0.0231168		151	0.0914467	0.0182866	0.0318369	0.0246862
151.2	0.171145	0.020595	0.0186872	0.0175888		151.2	0.363015	0.0210794	0.0835243	0.0171218		151.2	0.302163	0.0160914	0.157735	0.0189978		151.2	0.0823896	0.0238426	0.0554879	0.0242632		151.2	0.159985	0.0223098	0.0420894	0.0234202		151.2	0.0917373	0.0185233	0.0320921	0.0248085
151.4	0.171221	0.0207795	0.0189233	0.0179113		151.4	0.363353	0.0211935	0.0833595	0.0173861		151.4	0.302559	0.0161018	0.157899	0.0189854		151.4	0.0825707	0.0239773	0.0553424	0.0242278		151.4	0.159912	0.0221909	0.0420938	0.0231914		151.4	0.0918633	0.0181884	0.0323175	0.0249488
151.6	0.171321	0.0208109	0.0187553	0.0181635		151.6	0.363649	0.0213005	0.0835285	0.0174417		151.6	0.303112	0.0163248	0.158024	0.0189007		151.6	0.0829924	0.0240397	0.055345	0.02395		151.6	0.159706	0.0223309	0.042158	0.0230533		151.6	0.091979	0.0181089	0.0322416	0.0249047
151.8	0.170841	0.0205881	0.0183517	0.0181748		151.8	0.363732	0.0214068	0.0835469	0.0174598		151.8	0.303751	0.0162973	0.158562	0.0191566		151.8	0.0834259	0.0239925	0.055553	0.0238682		151.8	0.159403	0.0220404	0.0423588	0.0227243		151.8	0.0922943	0.0176079	0.0325314	0.0252176
152	0.171172	0.0201421	0.0182367	0.0177862		152	0.363991	0.021556	0.0833925	0.0174386		152	0.303896	0.0162295	0.15903	0.0190804		152	0.0837964	0.0243141	0.0554502	0.0240635		152	0.159221	0.0216682	0.0424188	0.0228597		152	0.0922602	0.0179035	0.0328384	0.0248266
152.2	0.171215	0.0200785	0.0181655	0.0175435		152.2	0.36439	0.0217158	0.083523	0.0177295		152.2	0.304024	0.0163662	0.159202	0.019314		152.2	0.0836898	0.0242152	0.055212	0.0240637		152.2	0.159255	0.0213352	0.0422836	0.0227329		152.2	0.0918518	0.0178995	0.0325967	0.0245737
152.4	0.171369	0.0204901	0.0180441	0.0174463		152.4	0.364178	0.0217235	0.0837649	0.0182565		152.4	0.304612	0.0163205	0.159771	0.0196065		152.4	0.0837168	0.0243131	0.0549186	0.0240627		152.4	0.159117	0.0214626	0.0420199	0.0226503		152.4	0.0924922	0.0178395	0.0325492	0.0243559
152.6	0.17149	0.0205648	0.0180939	0.0176105		152.6	0.364421	0.0217768	0.0839637	0.0180966		152.6	0.304925	0.0164672	0.159746	0.0196118		152.6	0.0834348	0.0243854	0.0548178	0.0242996		152.6	0.159345	0.0218777	0.0420435	0.0226362		152.6	0.0922174	0.0179612	0.0326075	0.0241158
152.8	0.171905	0.0205662	0.0179409	0.0174824		152.8	0.364739	0.0217593	0.0841915	0.0180087		152.8	0.305481	0.0167937	0.159853	0.0195662		152.8	0.0833408	0.0239595	0.0551787	0.0241094		152.8	0.1596	0.02217	0.0417587	0.0220612		152.8	0.0922703	0.0181832	0.0323146	0.0242381
153	0.172225	0.0205155	0.0177149	0.0173114		153	0.365001	0.0216966	0.0842853	0.0180374		153	0.305891	0.0168491	0.15987	0.0197274		153	0.0831782	0.024289	0.0555993	0.0240754		153	0.160219	0.0223286	0.0415266	0.0219315		153	0.0924206	0.018179	0.0324718	0.0240342
153.2	0.172441	0.0205538	0.0175121	0.0171309		153.2	0.365659	0.0215597	0.0843253	0.0181532		153.2	0.306242	0.016894	0.159932	0.0198081		153.2	0.082699	0.0245879	0.0556298	0.0242996		153.2	0.160393	0.0225502	0.0414406	0.0219212		153.2	0.0925921	0.0181717	0.0323681	0.0242029
153.4	0.172619	0.0205628	0.017256	0.0171374		153.4	0.36608	0.0215982	0.0843011	0.0182069		153.4	0.306162	0.0170408	0.159863	0.0196866		153.4	0.0828962	0.0246073	0.0558454	0.0243695		153.4	0.160393	0.0227254	0.0413968	0.0220402		153.4	0.0927535	0.0184871	0.0323925	0.0241437
153.6	0.173353	0.0209437	0.0169214	0.0169813		153.6	0.366284	0.0213058	0.0846309	0.0185042		153.6	0.306438	0.0172641	0.159744	0.0195189		153.6	0.0826792	0.0242177	0.0562509	0.0245341		153.6	0.160508	0.0231569	0.0412422	0.021858		153.6	0.0930395	0.018547	0.0323563	0.0241406
153.8	0.173393	0.0211123	0.016718	0.0171776		153.8	0.366735	0.0214174	0.0854757	0.018399		153.8	0.306571	0.0174393	0.159693	0.0197758		153.8	0.0829525	0.024053	0.0562375	0.0244643		153.8	0.160922	0.0228584	0.0414114	0.0219109		153.8	0.0933787	0.0186528	0.0322481	0.0242402
154	0.173816	0.0215089	0.0166708	0.0170216		154	0.367606	0.0217856	0.0856563	0.018177		154	0.306901	0.0175536	0.159862	0.0196275		154	0.0831236	0.0239019	0.0568088	0.0245024		154	0.160886	0.0230754	0.0411668	0.021744		154	0.0934579	0.0187871	0.0324054	0.0243895
154.2	0.173721	0.0216294	0.0164353	0.0172366		154.2	0.368101	0.0219508	0.085693	0.018368		154.2	0.306985	0.0176334	0.159989	0.0197583		154.2	0.0833563	0.0234127	0.0568381	0.0242588		154.2	0.161187	0.0232555	0.0408501	0.0214048		154.2	0.0933829	0.0187264	0.0323396	0.0242231
154.4	0.173461	0.0214023	0.0167748	0.0173902		154.4	0.368174	0.0220368	0.0861052	0.0185804		154.4	0.306894	0.0179993	0.160298	0.0196177		154.4	0.0834778	0.0232708	0.0574483	0.0244371		154.4	0.161424	0.0234375	0.0407349	0.0215005		154.4	0.0934779	0.0188995	0.0321271	0.0243574
154.6	0.173363	0.0210693	0.0166256	0.0174025		154.6	0.368039	0.0222429	0.085996	0.0185006		154.6	0.306908	0.0178003	0.159986	0.0195331		154.6	0.0834324	0.0232384	0.0576233	0.0248021		154.6	0.161812	0.0233341	0.0409906	0.021656		154.6	0.0938996	0.0189715	0.0319583	0.0244892
154.8	0.173475	0.0208075	0.0166848	0.0171976		154.8	0.368322	0.0224411	0.085553	0.0180437		154.8	0.307111	0.0177914	0.160131	0.0192291		154.8	0.0833798	0.0229536	0.0580326	0.0248155		154.8	0.162102	0.0233237	0.0409	0.0219201		154.8	0.0941489	0.0191689	0.0319935	0.0245993
155	0.173387	0.0209043	0.0165343	0.0173088		155	0.368777	0.0224376	0.0853617	0.0178224		155	0.307603	0.0177569	0.160512	0.0189937		155	0.0833961	0.0227361	0.0580252	0.0252543		155	0.162638	0.0232863	0.0406918	0.0219466		155	0.0942624	0.0186894	0.0319888	0.0247858
155.2	0.173223	0.0206921	0.0165789	0.0173504		155.2	0.369342	0.0225946	0.0854428	0.0173595		155.2	0.307987	0.0178569	0.160794	0.019047		155.2	0.0832038	0.022882	0.0577824	0.0250846		155.2	0.163081	0.023217	0.0405983	0.0222259		155.2	0.0944184	0.0185624	0.0322117	0.0248319
155.4	0.17319	0.0207697	0.0165613	0.0173611		155.4	0.369732	0.0226047	0.0852913	0.0174023		155.4	0.308668	0.0176809	0.160942	0.0187257		155.4	0.0831506	0.0228108	0.0578328	0.0250134		155.4	0.163454	0.0233529	0.0406401	0.0218713		155.4	0.0944139	0.0182057	0.0323497	0.0246669
155.6	0.173256	0.0205909	0.0162246	0.017186		155.6	0.370081	0.0223725	0.0853646	0.0171913		155.6	0.308999	0.0178703	0.161176	0.0185776		155.6	0.0835014	0.0230055	0.0574083	0.0249694		155.6	0.163704	0.0231256	0.0411643	0.0218593		155.6	0.0944176	0.0180326	0.0323582	0.0248222
155.8	0.173363	0.0204462	0.0161122	0.0169069		155.8	0.369997	0.0224294	0.085575	0.0168681		155.8	0.309311	0.0178772	0.161512	0.018627		155.8	0.0836244	0.023409	0.0572052	0.0251302		155.8	0.163956	0.0229285	0.0413417	0.021744		155.8	0.0944658	0.0178736	0.0326004	0.0249652
156	0.173618	0.020337	0.0165994	0.016569		156	0.370474	0.022233	0.0855412	0.0167672		156	0.309873	0.0176415	0.161725	0.0187024		156	0.0838364	0.0237905	0.0571981	0.0253714		156	0.16396	0.0230456	0.0415177	0.0221212		156	0.0941962	0.0182932	0.0329129	0.0246343
156.2	0.173471	0.020305	0.0166895	0.0165055		156.2	0.370457	0.0223815	0.0855513	0.0166616		156.2	0.310779	0.0175987	0.161673	0.0188441		156.2	0.0837051	0.0234518	0.0571934	0.0254951		156.2	0.163859	0.0228217	0.0417959	0.0221339		156.2	0.0940506	0.0182138	0.0329258	0.0246378
156.4	0.174045	0.0205726	0.0168793	0.0166617		156.4	0.37058	0.0224295	0.0856338	0.0163643		156.4	0.311702	0.0175375	0.162204	0.0190782		156.4	0.0837843	0.0233405	0.0571961	0.0255868		156.4	0.164009	0.0229959	0.0419296	0.0221418		156.4	0.0942261	0.0183799	0.0332616	0.0248538
156.6	0.17456	0.0202943	0.0171435	0.016872		156.6	0.371228	0.0221414	0.0852786	0.0158859		156.6	0.312076	0.0178681	0.162336	0.0190905		156.6	0.0839007	0.0234995	0.0573938	0.0255735		156.6	0.164306	0.023006	0.0418585	0.0221181		156.6	0.0936737	0.0183353	0.0334689	0.0244849
156.8	0.175385	0.0199733	0.0172685	0.0170191		156.8	0.371509	0.0220822	0.085125	0.015849		156.8	0.312553	0.0182105	0.162481	0.0194251		156.8	0.084325	0.0234326	0.0576348	0.0248443		156.8	0.16477	0.0229447	0.0419789	0.0218256		156.8	0.0938548	0.0183393	0.033544	0.0245376
157	0.175729	0.0200764	0.0172541	0.017251		157	0.371768	0.0220502	0.0850078	0.0159228		157	0.312533	0.0182892	0.162702	0.0194419		157	0.0843946	0.023641	0.057505	0.0248854		157	0.164798	0.0226057	0.0420668	0.0220437		157	0.0938572	0.0191061	0.0337369	0.0242775
157.2	0.176072	0.0200616	0.0172723	0.0172302		157.2	0.372218	0.0220352	0.0849957	0.0160247		157.2	0.312607	0.0186288	0.162888	0.0192813		157.2	0.0845704	0.0238124	0.0574578	0.0251098		157.2	0.164734	0.0226197	0.0419142	0.0223295		157.2	0.0937236	0.0194684	0.0339904	0.0244066
157.4	0.176551	0.0199849	0.0174632	0.0174015		157.4	0.372402	0.022246	0.0851197	0.0159933		157.4	0.312557	0.0185631	0.162724	0.0194702		157.4	0.0849358	0.0235275	0.0575029	0.0244109		157.4	0.164836	0.0230574	0.0416984	0.0223956		157.4	0.0937555	0.0194968	0.0342084	0.0243621
157.6	0.177067	0.0203223	0.0175625	0.0174111		157.6	0.372968	0.0221997	0.0852178	0.0161461		157.6	0.312667	0.0186279	0.162595	0.0196278		157.6	0.0852708	0.0234174	0.0575357	0.0243024		157.6	0.164901	0.0228989	0.0413726	0.0224841		157.6	0.093912	0.0198031	0.0341961	0.0243026
157.8	0.177595	0.020003	0.0177543	0.0171269		157.8	0.373322	0.0224314	0.0855063	0.0158532		157.8	0.312804	0.0186882	0.162884	0.0200233		157.8	0.0854891	0.023524	0.0575008	0.023806		157.8	0.165091	0.0227329	0.0410869	0.022572		157.8	0.0938271	0.0196849	0.034076	0.0244679
158	0.177738	0.0200668	0.0175893	0.0169829		158	0.373229	0.0225611	0.085361	0.0161977		158	0.313106	0.0184948	0.162974	0.0201574		158	0.0860502	0.0233008	0.0578069	0.0235366		158	0.164916	0.0231461	0.0405603	0.0224252		158	0.0938669	0.0199793	0.0339393	0.024349
158.2	0.17763	0.0199241	0.0174559	0.0172306		158.2	0.37364	0.0227701	0.0853914	0.0167434		158.2	0.313223	0.0184634	0.162942	0.0202345		158.2	0.086635	0.0235103	0.0579554	0.0228984		158.2	0.164973	0.0234065	0.0403309	0.0220889		158.2	0.0940793	0.0201346	0.0335858	0.024166
158.4	0.177927	0.0198195	0.017653	0.0174232		158.4	0.373637	0.0231795	0.0855389	0.0169072		158.4	0.313498	0.01857	0.163003	0.0204858		158.4	0.0866478	0.0235436	0.0581907	0.0233102		158.4	0.164904	0.0234679	0.0401414	0.0223448		158.4	0.0944643	0.0200189	0.0336126	0.0243008
158.6	0.17787	0.0198137	0.0176343	0.0171968		158.6	0.373659	0.0234019	0.0855989	0.0168342		158.6	0.313521	0.018292	0.162912	0.0203974		158.6	0.0868095	0.0235488	0.0581196	0.0233542		158.6	0.164817	0.0235657	0.0402345	0.0226422		158.6	0.0945464	0.0202045	0.033328	0.0243979
158.8	0.17799	0.0199092	0.0174842	0.0169307		158.8	0.374254	0.0233509	0.0853282	0.0168507		158.8	0.31373	0.0181314	0.16321	0.0205978		158.8	0.0871366	0.0236027	0.0583156	0.0234197		158.8	0.164886	0.0234163	0.0403314	0.0226283		158.8	0.0944536	0.0201336	0.0331291	0.0245726
159	0.177747	0.0200146	0.0171627	0.0172801		159	0.37467	0.0233281	0.0857704	0.0169671		159	0.313935	0.0181452	0.163528	0.0209395		159	0.086799	0.0233967	0.05827	0.023481		159	0.165132	0.0232258	0.0404723	0.0223422		159	0.0942335	0.019683	0.0330321	0.0245733
159.2	0.177612	0.0198142	0.0175247	0.0172205		159.2	0.375286	0.0235071	0.0856779	0.0170556		159.2	0.314243	0.017864	0.163875	0.0213481		159.2	0.0862656	0.0234257	0.0583374	0.0230212		159.2	0.165062	0.0232675	0.0408345	0.0221142		159.2	0.0945276	0.0196857	0.033344	0.0247353
159.4	0.177459	0.0196229	0.0174785	0.0175779		159.4	0.375335	0.0237105	0.0856806	0.01717		159.4	0.314678	0.0178518	0.164203	0.0214683		159.4	0.0865945	0.023288	0.058599	0.0234369		159.4	0.165209	0.0233495	0.0408839	0.0216817		159.4	0.0945014	0.0197371	0.0334805	0.0248867
159.6	0.17742	0.0196846	0.0175403	0.017348		159.6	0.375549	0.0237538	0.0856383	0.0172576		159.6	0.315161	0.0179404	0.164354	0.0214103		159.6	0.0869654	0.0237299	0.0583642	0.0237761		159.6	0.165183	0.0231898	0.0411602	0.0216813		159.6	0.0946357	0.0195805	0.033521	0.0249564
159.8	0.177692	0.0199286	0.0177611	0.0172255		159.8	0.375593	0.0239506	0.0854604	0.0171995		159.8	0.315556	0.0174159	0.164757	0.0211175		159.8	0.0871007	0.0238104	0.0590148	0.0238665		159.8	0.165387	0.0230334	0.0414729	0.0216371		159.8	0.094688	0.0195024	0.0338841	0.0250234
160	0.177533	0.0201541	0.0181219	0.017211		160	0.376053	0.0236119	0.0853196	0.0172316		160	0.316122	0.0170545	0.165103	0.0212111		160	0.0870053	0.0235962	0.0592391	0.0240037		160	0.165494	0.0228456	0.0416415	0.0219341		160	0.0947164	0.0192028	0.0339835	0.0251767
160.2	0.177715	0.0203084	0.0180557	0.0172987		160.2	0.376131	0.0234092	0.085139	0.0171334		160.2	0.316449	0.0168055	0.165255	0.0211799		160.2	0.0871319	0.0233359	0.0592684	0.0242131		160.2	0.165653	0.0223172	0.0419252	0.0218557		160.2	0.0947222	0.0190341	0.034064	0.0251411
160.4	0.178611	0.020363	0.0181766	0.0176206		160.4	0.376436	0.0230486	0.0850312	0.0174002		160.4	0.31648	0.0168537	0.165797	0.0211018		160.4	0.0872948	0.023272	0.0592717	0.0243443		160.4	0.165974	0.0222558	0.0423596	0.0217432		160.4	0.0946198	0.018828	0.0339309	0.025393
160.6	0.179101	0.0201935	0.0180278	0.0176818		160.6	0.376775	0.022641	0.0852339	0.0174796		160.6	0.316437	0.0166767	0.1661	0.020864		160.6	0.0874976	0.0232736	0.0592003	0.0242997		160.6	0.166582	0.0219211	0.0426855	0.021645		160.6	0.0949009	0.0185823	0.0340096	0.0252948
160.8	0.179383	0.0203624	0.0180033	0.0175643		160.8	0.377164	0.0225902	0.0855969	0.0177368		160.8	0.316704	0.0167463	0.165866	0.0206522		160.8	0.0878422	0.0230933	0.0591326	0.0243986		160.8	0.166659	0.0217719	0.043087	0.0218283		160.8	0.0951072	0.0184952	0.0341674	0.0251947
161	0.179462	0.0208563	0.0181503	0.0174632		161	0.377324	0.022336	0.0857761	0.0175803		161	0.316691	0.0168307	0.165939	0.0200373		161	0.0878623	0.0232339	0.0589358	0.0245041		161	0.166557	0.0214835	0.0430183	0.0222093		161	0.0952143	0.01879	0.0344567	0.0253461
161.2	0.179799	0.0206147	0.0180106	0.017096		161.2	0.377359	0.0223574	0.0861223	0.0180189		161.2	0.316941	0.0172101	0.165936	0.019898		161.2	0.088093	0.0234345	0.0586109	0.024354		161.2	0.167066	0.021558	0.0429927	0.022502		161.2	0.0954738	0.0184919	0.0346449	0.0254176
161.4	0.180009	0.020434	0.0179397	0.0170537		161.4	0.377945	0.0222541	0.0864465	0.0178845		161.4	0.317141	0.0172736	0.165933	0.0198553		161.4	0.0879868	0.0233018	0.0583851	0.024453		161.4	0.167671	0.0213864	0.0430153	0.0225853		161.4	0.0955448	0.0184827	0.0343251	0.0255166
161.6	0.180439	0.020226	0.0181305	0.0170546		161.6	0.378093	0.0221282	0.0866823	0.0178724		161.6	0.317359	0.0174936	0.165813	0.0195432		161.6	0.0881144	0.0236348	0.0582884	0.0246989		161.6	0.168141	0.0211681	0.0428991	0.0228888		161.6	0.0957355	0.0185713	0.0341813	0.0254884
161.8	0.18064	0.0202051	0.0182036	0.0168394		161.8	0.378274	0.0222397	0.0874434	0.0181901		161.8	0.317497	0.0174548	0.166046	0.0196323		161.8	0.0877586	0.023931	0.0582062	0.0246789		161.8	0.168342	0.0213086	0.0428617	0.0228438		161.8	0.0959247	0.0186888	0.0338654	0.0255212
162	0.18042	0.0204489	0.0181546	0.0171652		162	0.37857	0.0223426	0.0878321	0.0179528		162	0.317563	0.0174568	0.16625	0.0193183		162	0.0878896	0.0241792	0.0582797	0.0244788		162	0.168634	0.0212564	0.0428329	0.0226344		162	0.0965495	0.018579	0.033985	0.0254501
162.2	0.180515	0.0207011	0.018106	0.017194		162.2	0.379421	0.0226247	0.088273	0.0178954		162.2	0.317879	0.0175766	0.166154	0.0191983		162.2	0.0876161	0.0249227	0.0582788	0.024565		162.2	0.168837	0.0212029	0.0427798	0.0226865		162.2	0.096978	0.018803	0.0340835	0.025357
162.4	0.18059	0.0208698	0.0182333	0.0171248		162.4	0.379969	0.0225969	0.0887297	0.0175227		162.4	0.318231	0.0181554	0.166421	0.0196322		162.4	0.0873567	0.0247863	0.0582821	0.025022		162.4	0.16913	0.0211134	0.0426339	0.0231956		162.4	0.0970707	0.0188476	0.0340922	0.0251426
162.6	0.180539	0.021158	0.0179074	0.0167745		162.6	0.380186	0.0226232	0.0892243	0.0176109		162.6	0.318349	0.0182669	0.166549	0.0196562		162.6	0.0875826	0.0248389	0.0582541	0.0250599		162.6	0.169298	0.021426	0.0427672	0.022836		162.6	0.0971077	0.0193341	0.0340443	0.0251035
162.8	0.180615	0.02144	0.0183094	0.0168666		162.8	0.380735	0.0226523	0.0893219	0.0175843		162.8	0.318574	0.0180375	0.166411	0.0198061		162.8	0.0873061	0.025086	0.0583328	0.0250963		162.8	0.16942	0.02162	0.042638	0.0224906		162.8	0.0969165	0.0195007	0.0343323	0.0251377
163	0.180579	0.0213686	0.0185734	0.0173236		163	0.380969	0.0231716	0.0896037	0.0176145		163	0.318761	0.0181993	0.16682	0.0198402		163	0.0870789	0.0247638	0.0583404	0.0248372		163	0.169563	0.0215261	0.0426634	0.0220772		163	0.0968716	0.0194506	0.0343535	0.0252521
163.2	0.180665	0.0212484	0.0187942	0.0172419		163.2	0.381708	0.0235032	0.089223	0.0175444		163.2	0.319097	0.0182082	0.167159	0.0196724		163.2	0.0871614	0.0245906	0.0585043	0.0246209		163.2	0.169417	0.021943	0.042706	0.0221337		163.2	0.0968161	0.0197566	0.0346052	0.0249799
163.4	0.180888	0.021245	0.0186827	0.0174257		163.4	0.381902	0.023638	0.0892608	0.0174754		163.4	0.319299	0.0181917	0.167543	0.0196865		163.4	0.0874149	0.0246707	0.0587346	0.0249951		163.4	0.169577	0.0221371	0.0423233	0.0220285		163.4	0.0967767	0.0197917	0.0341849	0.0245847
163.6	0.181549	0.0216428	0.0185919	0.0171939		163.6	0.382126	0.0234996	0.0888205	0.0174701		163.6	0.319553	0.0180071	0.167786	0.0196316		163.6	0.0874091	0.0247122	0.0588257	0.0250112		163.6	0.169548	0.0223375	0.0421749	0.0221568		163.6	0.0968529	0.0195663	0.0339458	0.0246366
163.8	0.181773	0.0218188	0.0186115	0.0173302		163.8	0.382375	0.0232365	0.0884762	0.0171547		163.8	0.319563	0.0177061	0.168126	0.0196849		163.8	0.0871567	0.0243111	0.0591216	0.0248448		163.8	0.169539	0.0225168	0.0424155	0.0223576		163.8	0.0969661	0.0195401	0.0338032	0.0246177
164	0.181874	0.022117	0.01843	0.0173153		164	0.382968	0.022912	0.0885342	0.0168748		164	0.319808	0.0174983	0.168107	0.0198509		164	0.0869267	0.0241485	0.0589532	0.0247476		164	0.169452	0.0225515	0.0423306	0.0223423		164	0.0973156	0.0195382	0.0334696	0.0246872
164.2	0.182168	0.0218142	0.0181555	0.0175748		164.2	0.383554	0.0227757	0.0884518	0.0169124		164.2	0.320188	0.0174365	0.168553	0.0197459		164.2	0.0873692	0.0240663	0.0590816	0.0242706		164.2	0.169206	0.022947	0.0424838	0.0222229		164.2	0.0971999	0.0197007	0.0331708	0.0245806
164.4	0.182734	0.0218103	0.0180496	0.0175289		164.4	0.38401	0.0229528	0.0884033	0.0165822		164.4	0.320636	0.0177104	0.168567	0.0200174		164.4	0.0877574	0.023818	0.0588648	0.0241782		164.4	0.169062	0.0233884	0.0428421	0.0217199		164.4	0.0970228	0.0199242	0.0330812	0.0243462
164.6	0.18302	0.0219072	0.01763	0.0174967		164.6	0.384328	0.0229581	0.0882252	0.0160889		164.6	0.321266	0.0178125	0.168542	0.0200723		164.6	0.0878941	0.0234607	0.0586737	0.0239357		164.6	0.169277	0.0233287	0.042743	0.02152		164.6	0.0968327	0.0200635	0.0330691	0.0241919
164.8	0.183352	0.0216305	0.0175507	0.0175297		164.8	0.384447	0.0232433	0.0880662	0.0156772		164.8	0.321797	0.0182439	0.168409	0.0200766		164.8	0.0883573	0.0234836	0.0588682	0.0240461		164.8	0.169049	0.0237379	0.0429367	0.0215845		164.8	0.0969385	0.0201318	0.0326412	0.02381
165	0.183786	0.0213731	0.0172883	0.0172874		165	0.384695	0.0233608	0.088102	0.0155155		165	0.322076	0.0185436	0.168811	0.0200599		165	0.0883709	0.0237901	0.0586568	0.0235079		165	0.169094	0.0235702	0.0429805	0.0216496		165	0.0968413	0.0201675	0.0326251	0.0240215
165.2	0.184203	0.0204927	0.0167603	0.0171052		165.2	0.384748	0.0230926	0.0883201	0.0157503		165.2	0.322316	0.018732	0.169113	0.0202428		165.2	0.0884435	0.0239886	0.0586672	0.0233611		165.2	0.169394	0.0235785	0.0429233	0.0214691		165.2	0.0969934	0.0203194	0.0324296	0.0237886
165.4	0.183975	0.0202422	0.0167471	0.0172631		165.4	0.385237	0.0230784	0.0883076	0.0153928		165.4	0.32268	0.0185741	0.169248	0.0198335		165.4	0.0885406	0.0239215	0.0587258	0.0234955		165.4	0.169752	0.0235753	0.0428066	0.0213593		165.4	0.0968964	0.0205566	0.0322378	0.0238224
165.6	0.184165	0.0201283	0.0169846	0.01744		165.6	0.385136	0.0231236	0.0886119	0.0154223		165.6	0.322947	0.0182783	0.169088	0.0197374		165.6	0.0887823	0.0244332	0.058857	0.0232291		165.6	0.169959	0.0234597	0.0427047	0.0212904		165.6	0.097135	0.0200764	0.0323599	0.0240072
165.8	0.184223	0.0200733	0.0168321	0.017356		165.8	0.385541	0.0230726	0.0888653	0.0156007		165.8	0.323067	0.0182706	0.169489	0.0197945		165.8	0.0888291	0.0246004	0.0590095	0.0233747		165.8	0.170089	0.0232938	0.0426545	0.0210348		165.8	0.097505	0.0201868	0.032521	0.0240392
166	0.184302	0.0197826	0.0167073	0.0173078		166	0.385646	0.0231835	0.0889593	0.0152632		166	0.323233	0.0180206	0.169473	0.0198584		166	0.0891011	0.0247591	0.0589312	0.0235105		166	0.170224	0.0229643	0.0427216	0.0209169		166	0.0978438	0.0200722	0.0331296	0.0241573
166.2	0.184559	0.0199057	0.0169458	0.0168544		166.2	0.385877	0.0229933	0.0891832	0.0157744		166.2	0.323723	0.0180006	0.16944	0.0199953		166.2	0.0892897	0.0248573	0.0589551	0.0236046		166.2	0.170198	0.0228845	0.0423752	0.0209081		166.2	0.097788	0.02036	0.0334162	0.0241894
166.4	0.18465	0.0199303	0.0171529	0.0165335		166.4	0.385828	0.0228995	0.089346	0.0160804		166.4	0.323765	0.017996	0.169193	0.0200882		166.4	0.0894513	0.0244262	0.0588566	0.024042		166.4	0.170394	0.0229101	0.0423637	0.0210766		166.4	0.0978791	0.0202494	0.0335092	0.0243621
166.6	0.184652	0.0201553	0.0172157	0.0161169		166.6	0.38535	0.0231234	0.089536	0.0167559		166.6	0.323734	0.0175858	0.169052	0.0200479		166.6	0.0898217	0.0244466	0.0584788	0.0239811		166.6	0.170254	0.0228537	0.0424785	0.0209084		166.6	0.0977778	0.0204282	0.0338743	0.0243081
166.8	0.184554	0.020108	0.0176351	0.0160451		166.8	0.385368	0.0227291	0.0894982	0.0167617		166.8	0.323656	0.017436	0.168932	0.0198995		166.8	0.0897683	0.024415	0.0582159	0.0239374		166.8	0.170135	0.0231369	0.0425778	0.0213109		166.8	0.0977304	0.0204303	0.0340951	0.0243503
167	0.18451	0.0200787	0.0176007	0.0159179		167	0.38573	0.0228078	0.0892794	0.0170567		167	0.323871	0.0173933	0.169001	0.0198529		167	0.0897989	0.0240214	0.0581312	0.0237267		167	0.170189	0.0229027	0.0428385	0.0215525		167	0.0978529	0.0202363	0.03408	0.0246369
167.2	0.184726	0.0202681	0.0177951	0.0154742		167.2	0.38614	0.0224614	0.0892272	0.0174179		167.2	0.324142	0.0173647	0.168569	0.0198487		167.2	0.0896069	0.0239509	0.0579297	0.0239046		167.2	0.170088	0.0231669	0.0427152	0.0221024		167.2	0.0980387	0.0201265	0.0341121	0.0248561
167.4	0.185175	0.020616	0.018283	0.0158198		167.4	0.386182	0.0217521	0.0894951	0.0178196		167.4	0.324247	0.0172734	0.16892	0.0204468		167.4	0.0893149	0.0239253	0.0577283	0.024209		167.4	0.170244	0.0229846	0.0429304	0.0221777		167.4	0.0985373	0.0198799	0.0337904	0.0253109
167.6	0.185575	0.0208599	0.0183062	0.0159306		167.6	0.386579	0.0214804	0.0898223	0.0181094		167.6	0.324386	0.0171986	0.168691	0.0208679		167.6	0.089161	0.0236514	0.0578664	0.0243908		167.6	0.170383	0.0229826	0.0431527	0.022612		167.6	0.0988399	0.0197895	0.0339478	0.0255584
167.8	0.185284	0.0209429	0.0183875	0.0160144		167.8	0.386948	0.0215848	0.090274	0.0179905		167.8	0.324919	0.0170811	0.168719	0.0208985		167.8	0.0891813	0.0231039	0.0581461	0.0242247		167.8	0.170492	0.0227371	0.0432814	0.0227705		167.8	0.099219	0.0198866	0.0340092	0.0253914
168	0.185512	0.0213613	0.0183976	0.0164523		168	0.387457	0.0215794	0.0907607	0.0178879		168	0.325056	0.0169423	0.168736	0.0206542		168	0.0891872	0.0230421	0.0580435	0.0238646		168	0.170624	0.0226341	0.0434247	0.0224196		168	0.0995693	0.0202204	0.0338056	0.0257272
168.2	0.185573	0.0212335	0.0185694	0.0168387		168.2	0.388066	0.0216605	0.0909741	0.0180035		168.2	0.325621	0.0172625	0.169382	0.0207772		168.2	0.0895604	0.0230945	0.057893	0.0237168		168.2	0.170942	0.0227901	0.0439034	0.0222937		168.2	0.0994133	0.0201653	0.0337476	0.025657
168.4	0.186174	0.0214223	0.0187838	0.0168754		168.4	0.388513	0.0221099	0.0909448	0.0174819		168.4	0.326086	0.0174108	0.169419	0.0209732		168.4	0.0896339	0.0226722	0.0580307	0.0238752		168.4	0.171249	0.0227781	0.0443032	0.0221071		168.4	0.0993864	0.0204295	0.0334092	0.0254089
168.6	0.186536	0.0211084	0.0189337	0.0173802		168.6	0.388602	0.0223617	0.0905853	0.0174039		168.6	0.326357	0.0175232	0.16966	0.020806		168.6	0.089581	0.0224936	0.0583606	0.02364		168.6	0.171439	0.0226409	0.044457	0.0219865		168.6	0.0994707	0.0204322	0.0331151	0.0253222
168.8	0.1868	0.0208341	0.0189348	0.0174585		168.8	0.388927	0.0223559	0.0909915	0.0171923		168.8	0.326561	0.017327	0.169896	0.02069		168.8	0.0898769	0.0226956	0.0588691	0.0236914		168.8	0.171758	0.0227959	0.0446976	0.0220191		168.8	0.099919	0.0206913	0.0330768	0.0253744
169	0.186922	0.0206635	0.0187953	0.0173217		169	0.389444	0.0222116	0.0909412	0.017178		169	0.326721	0.017413	0.170189	0.0203734		169	0.0899586	0.0229094	0.058997	0.0236878		169	0.172008	0.0225183	0.0448675	0.0220124		169	0.0999388	0.0205153	0.0333714	0.0255823
169.2	0.186573	0.0206358	0.018719	0.01728		169.2	0.389735	0.0222622	0.0906311	0.0171287		169.2	0.326896	0.0176302	0.170595	0.0200361		169.2	0.0901905	0.0230501	0.0595128	0.0236203		169.2	0.172052	0.0224848	0.0447344	0.0219752		169.2	0.100009	0.0205152	0.0332689	0.0255579
169.4	0.186587	0.0208035	0.0184807	0.0174944		169.4	0.390272	0.0227134	0.0904721	0.0169539		169.4	0.327553	0.0178414	0.170712	0.0199554		169.4	0.0908719	0.0231089	0.0595256	0.0236689		169.4	0.172074	0.0225713	0.0447669	0.0217638		169.4	0.0997287	0.0204951	0.0331798	0.0256859
169.6	0.186876	0.0207291	0.018295	0.0175489		169.6	0.390119	0.0228541	0.0902913	0.0171112		169.6	0.328129	0.0178568	0.170954	0.0201332		169.6	0.091271	0.0233421	0.0600057	0.0237135		169.6	0.17201	0.0223675	0.0451138	0.021736		169.6	0.0996695	0.0202745	0.0330594	0.0255943
169.8	0.187101	0.0205902	0.0181416	0.0174467		169.8	0.390337	0.0229855	0.0900233	0.0172756		169.8	0.32862	0.0180739	0.171452	0.0198727		169.8	0.0914677	0.0233543	0.0603372	0.0241103		169.8	0.171939	0.0224813	0.045171	0.0219549		169.8	0.0994351	0.0204607	0.0332815	0.0253337
170	0.187057	0.0206649	0.0178793	0.0169096		170	0.390685	0.0233824	0.0899775	0.0176853		170	0.328778	0.018258	0.171554	0.019588		170	0.0915197	0.023196	0.0602979	0.0241977		170	0.171855	0.0224126	0.0452069	0.0221072		170	0.0993301	0.0200843	0.0334837	0.0252682
170.2	0.18708	0.0213018	0.0179658	0.0165696		170.2	0.390929	0.0234876	0.0899599	0.0179336		170.2	0.329158	0.018409	0.171433	0.0194466		170.2	0.0916489	0.0231779	0.0605352	0.0242738		170.2	0.172013	0.0225766	0.0449283	0.0223699		170.2	0.0995285	0.0199775	0.0334947	0.0253006
170.4	0.187169	0.0216906	0.0175046	0.0166624		170.4	0.39111	0.0236328	0.0898718	0.0178391		170.4	0.329562	0.0185937	0.171391	0.0193438		170.4	0.0916228	0.0232595	0.0604198	0.0243842		170.4	0.17216	0.0227399	0.0450404	0.0227178		170.4	0.0996868	0.0200871	0.033478	0.0255021
170.6	0.187229	0.0214249	0.0170419	0.0163039		170.6	0.391348	0.0237482	0.0900649	0.0177913		170.6	0.329754	0.0189404	0.171732	0.0195974		170.6	0.0919617	0.0235744	0.0604926	0.0240087		170.6	0.172067	0.0226969	0.045072	0.022559		170.6	0.099599	0.0202107	0.0336573	0.0254047
170.8	0.18714	0.021656	0.0165654	0.0162302		170.8	0.391929	0.0236839	0.0899184	0.0176108		170.8	0.330033	0.0191036	0.171726	0.0193845		170.8	0.0916759	0.023634	0.0604642	0.0238841		170.8	0.172254	0.0230036	0.0448193	0.0226132		170.8	0.100011	0.0201713	0.0340466	0.025669
171	0.187693	0.0217893	0.016354	0.0161239		171	0.392286	0.0233955	0.0900717	0.0178816		171	0.330726	0.0189139	0.171666	0.0194312		171	0.0913383	0.0236598	0.0604584	0.0235316		171	0.172573	0.0227389	0.0444461	0.0225926		171	0.0999231	0.0200554	0.0338139	0.0259417
171.2	0.188215	0.0217396	0.0163218	0.0160399		171.2	0.392641	0.0232799	0.0904125	0.0179869		171.2	0.331122	0.0190633	0.171842	0.0197208		171.2	0.0914639	0.023884	0.0603261	0.023592		171.2	0.17321	0.0229144	0.0439583	0.0226691		171.2	0.100237	0.0199561	0.0340511	0.0259036
171.4	0.188917	0.021712	0.0162432	0.0161469		171.4	0.392625	0.023264	0.090966	0.0182058		171.4	0.331139	0.0185687	0.172318	0.0201513		171.4	0.0913532	0.0240529	0.0603081	0.0232183		171.4	0.17366	0.0230262	0.0444258	0.0225283		171.4	0.100515	0.0197985	0.0340893	0.0258242
171.6	0.189338	0.0213889	0.015849	0.0160806		171.6	0.392708	0.0235307	0.0915243	0.0181422		171.6	0.331267	0.018511	0.172146	0.0202479		171.6	0.0913334	0.0242278	0.060271	0.0237103		171.6	0.174175	0.0229679	0.0439213	0.0224193		171.6	0.100655	0.0197056	0.0342276	0.025683
171.8	0.189557	0.0212138	0.0157567	0.0161662		171.8	0.392652	0.0234507	0.091747	0.0177625		171.8	0.331678	0.0183288	0.172701	0.0200971		171.8	0.0915142	0.0243951	0.0600466	0.0236612		171.8	0.174723	0.0227066	0.0437945	0.0220432		171.8	0.100712	0.01933	0.0342239	0.0254375
172	0.189626	0.0212456	0.0159188	0.0164574		172	0.392692	0.0232658	0.0919712	0.0177025		172	0.331982	0.0182364	0.172876	0.0199313		172	0.0916665	0.0247426	0.0594446	0.0235705		172	0.175315	0.0231248	0.0437894	0.0218745		172	0.100916	0.0192381	0.0340876	0.0252986
172.2	0.189878	0.0211731	0.016062	0.0163638		172.2	0.393061	0.0233981	0.0921625	0.0174758		172.2	0.33228	0.0182466	0.17342	0.020075		172.2	0.0918273	0.0249292	0.0594788	0.0236315		172.2	0.17589	0.0230225	0.0441471	0.021784		172.2	0.101347	0.0187503	0.0342535	0.0248812
172.4	0.190194	0.0212353	0.0164746	0.0165087		172.4	0.393177	0.0234223	0.0921735	0.0173473		172.4	0.332443	0.0179286	0.173575	0.0199548		172.4	0.0919371	0.0248843	0.060002	0.0238431		172.4	0.175932	0.0230242	0.0437177	0.0212583		172.4	0.10145	0.0186508	0.0341895	0.0246237
172.6	0.19007	0.0210485	0.0167651	0.0167425		172.6	0.39294	0.0232636	0.0921097	0.0170709		172.6	0.332594	0.0177687	0.173486	0.019545		172.6	0.0921108	0.0250722	0.0600738	0.0239136		172.6	0.175778	0.022966	0.0435733	0.021133		172.6	0.101629	0.0184897	0.0343591	0.0245243
172.8	0.189901	0.0209649	0.0166081	0.0166651		172.8	0.393226	0.0229264	0.0920645	0.0168716		172.8	0.332943	0.0176091	0.173712	0.0195586		172.8	0.0920819	0.0249922	0.0600049	0.0241416		172.8	0.176237	0.0228962	0.0434252	0.0212255		172.8	0.101819	0.0186345	0.03443	0.0245635
173	0.189785	0.0208257	0.0165003	0.0168802		173	0.393424	0.0231051	0.091698	0.0169051		173	0.33319	0.0177012	0.173978	0.0196151		173	0.0921547	0.0252118	0.0600041	0.024628		173	0.176088	0.022795	0.0432182	0.0212783		173	0.102111	0.0181365	0.0341304	0.0246093
173.2	0.189438	0.0207882	0.0165045	0.0171738		173.2	0.393564	0.023377	0.0915899	0.0169281		173.2	0.333442	0.0177649	0.174128	0.0198162		173.2	0.0924388	0.0251214	0.0603386	0.0242434		173.2	0.175926	0.0231028	0.0431313	0.021169		173.2	0.102079	0.0181639	0.0339091	0.0242978
173.4	0.189609	0.0206158	0.0164123	0.0174457		173.4	0.393684	0.0231734	0.0915072	0.0169548		173.4	0.333661	0.0177001	0.174059	0.0201166		173.4	0.0926605	0.0250991	0.0601559	0.0244337		173.4	0.175994	0.0234198	0.0434752	0.0211782		173.4	0.101797	0.0182519	0.0336247	0.0241176
173.6	0.189456	0.0205273	0.0165942	0.017517		173.6	0.393836	0.0231088	0.0913943	0.017018		173.6	0.334058	0.017703	0.174036	0.0197651		173.6	0.0925462	0.024989	0.0600113	0.0243432		173.6	0.176281	0.0231491	0.0439093	0.0213176		173.6	0.101811	0.0183803	0.03339	0.0238111
173.8	0.189372	0.0207851	0.0168476	0.0177149		173.8	0.3943	0.0231532	0.0913554	0.0171038		173.8	0.33407	0.0178497	0.174175	0.0195164		173.8	0.0925224	0.0249771	0.060124	0.0247549		173.8	0.176566	0.0231911	0.044131	0.0215196		173.8	0.101934	0.0184336	0.0333292	0.0238779
174	0.188951	0.0212232	0.0166629	0.0176535		174	0.394842	0.0233057	0.0916062	0.0173831		174	0.33392	0.0183075	0.17439	0.0194038		174	0.0919675	0.0248413	0.0603272	0.0247681		174	0.176376	0.0235372	0.04404	0.0215925		174	0.102047	0.0185752	0.0334204	0.0240547
174.2	0.189218	0.0216469	0.0169183	0.0178528		174.2	0.395113	0.0233276	0.0918619	0.017167		174.2	0.334558	0.0183427	0.174426	0.0195284		174.2	0.091708	0.0247556	0.0606251	0.0249618		174.2	0.176036	0.0236883	0.0439702	0.0218155		174.2	0.102249	0.0192017	0.0334564	0.0242491
174.4	0.189702	0.0217618	0.0170951	0.0179395		174.4	0.395641	0.023221	0.0921501	0.0170427		174.4	0.334612	0.0185952	0.174534	0.0195822		174.4	0.0916902	0.0247791	0.060825	0.0246913		174.4	0.17611	0.0238055	0.043736	0.0220099		174.4	0.102175	0.019773	0.0333777	0.0248001
174.6	0.190032	0.0215588	0.0173073	0.0171211		174.6	0.395861	0.0230989	0.0923967	0.0171528		174.6	0.334593	0.0186595	0.174539	0.0197201		174.6	0.0917627	0.0248093	0.0608981	0.0245747		174.6	0.176092	0.0238365	0.0437607	0.022142		174.6	0.101999	0.0200276	0.0334339	0.0250883
174.8	0.190347	0.0215556	0.017371	0.0171262		174.8	0.396638	0.023165	0.0921817	0.0172574		174.8	0.335005	0.0184029	0.174604	0.0196552		174.8	0.0917495	0.0246401	0.060666	0.0246601		174.8	0.176102	0.024	0.0434942	0.0223938		174.8	0.10209	0.0204541	0.033587	0.0252854
175	0.191046	0.0214081	0.0173788	0.0171061		175	0.396903	0.0229775	0.0925349	0.0170978		175	0.33536	0.0182703	0.174578	0.0196841		175	0.0917716	0.0245892	0.0606718	0.0246512		175	0.17607	0.0241755	0.0436813	0.0226104		175	0.101949	0.0206879	0.0335621	0.0254464
175.2	0.191733	0.0212255	0.0174696	0.0169027		175.2	0.397501	0.0236349	0.0926456	0.0169617		175.2	0.335514	0.0181192	0.17435	0.0199498		175.2	0.0920992	0.024468	0.0608047	0.0247857		175.2	0.17621	0.0243187	0.0439703	0.0230922		175.2	0.101989	0.0207173	0.0338307	0.0255045
175.4	0.192203	0.0211769	0.0174808	0.0163737		175.4	0.397655	0.0238652	0.0927044	0.0168667		175.4	0.335608	0.0177825	0.174293	0.0200429		175.4	0.0920241	0.0244584	0.0609365	0.024865		175.4	0.17629	0.0244935	0.0446531	0.0233219		175.4	0.102034	0.0208696	0.033894	0.0258717
175.6	0.19243	0.0208697	0.0175856	0.0164251		175.6	0.39833	0.0236564	0.0926773	0.016774		175.6	0.336068	0.0179765	0.174477	0.0202381		175.6	0.0922359	0.0243873	0.0607393	0.0252483		175.6	0.176483	0.0242664	0.0444602	0.0234649		175.6	0.102176	0.0208005	0.0341335	0.0258927
175.8	0.19255	0.0208214	0.0175308	0.0163153		175.8	0.399075	0.0239208	0.0925338	0.0167319		175.8	0.336707	0.018213	0.174672	0.0201354		175.8	0.0924977	0.0245703	0.0609369	0.0249863		175.8	0.176481	0.0241249	0.0445455	0.0236375		175.8	0.10206	0.02068	0.0342544	0.0255793
176	0.192232	0.020777	0.0178862	0.0160681		176	0.399283	0.0241106	0.0924505	0.0167729		176	0.337251	0.0181862	0.174627	0.0202241		176	0.0926205	0.0245094	0.0608173	0.0249697		176	0.176607	0.0243819	0.0443566	0.0234813		176	0.102152	0.0204318	0.0347313	0.0255133
176.2	0.19256	0.0210338	0.0179252	0.0158439		176.2	0.39981	0.0241054	0.0924197	0.0165824		176.2	0.337426	0.018308	0.174926	0.0201898		176.2	0.0927233	0.0244066	0.0610914	0.0251786		176.2	0.176383	0.0239986	0.0445874	0.0233911		176.2	0.102482	0.0198558	0.03468	0.0254743
176.4	0.192915	0.0210333	0.0180557	0.0156945		176.4	0.39987	0.0240062	0.0924613	0.0167065		176.4	0.337951	0.0179725	0.175326	0.020056		176.4	0.0927223	0.0242817	0.0612686	0.0253633		176.4	0.176021	0.0238918	0.0443064	0.0233353		176.4	0.102445	0.0195164	0.034934	0.0255226
176.6	0.193315	0.020901	0.0181011	0.0156947		176.6	0.400161	0.0238854	0.0925244	0.0163306		176.6	0.338438	0.0180814	0.175306	0.0202888		176.6	0.0926887	0.0240815	0.0611018	0.0251663		176.6	0.175982	0.0238573	0.0444958	0.0236374		176.6	0.102853	0.0191859	0.0346117	0.0254313
176.8	0.19349	0.0207693	0.0179289	0.0157918		176.8	0.400691	0.0238469	0.092658	0.0163229		176.8	0.338798	0.0182418	0.175638	0.020737		176.8	0.0926755	0.0238167	0.0610665	0.0248753		176.8	0.176472	0.0238016	0.0445734	0.0236873		176.8	0.10287	0.0190675	0.0345394	0.0258029
177	0.193515	0.0209148	0.0178182	0.0159521		177	0.401117	0.0241864	0.0926231	0.0164654		177	0.339308	0.0182465	0.176048	0.0210715		177	0.0930245	0.0239598	0.0616111	0.024922		177	0.176597	0.0236943	0.0444913	0.0236953		177	0.103159	0.0187569	0.0345383	0.0260757
177.2	0.193611	0.0207068	0.0178027	0.0158839		177.2	0.401202	0.024169	0.0926202	0.016413		177.2	0.339373	0.0181169	0.176006	0.0211605		177.2	0.0931344	0.023916	0.0615658	0.0243349		177.2	0.177112	0.0236374	0.0448158	0.0234787		177.2	0.103133	0.0186698	0.034506	0.0260582
177.4	0.193661	0.0208258	0.0179654	0.0158801		177.4	0.401392	0.0240524	0.0928897	0.0164692		177.4	0.339166	0.0180747	0.176439	0.0213349		177.4	0.093281	0.0241568	0.0613149	0.0246412		177.4	0.177625	0.0233439	0.0451727	0.0232379		177.4	0.103184	0.018569	0.0342989	0.0259957
177.6	0.193668	0.0207645	0.0179915	0.0158587		177.6	0.401601	0.0241943	0.0931998	0.0165143		177.6	0.339467	0.0180478	0.177085	0.0211048		177.6	0.0934174	0.0243614	0.0612247	0.0243943		177.6	0.177961	0.0231584	0.0451688	0.0228206		177.6	0.103284	0.018534	0.0342498	0.0256832
177.8	0.193668	0.020608	0.0180946	0.0160232		177.8	0.402021	0.0240084	0.0933352	0.0166623		177.8	0.339296	0.0183565	0.177376	0.0211861		177.8	0.0932794	0.0245793	0.0614695	0.0247131		177.8	0.178055	0.023555	0.0451249	0.0228037		177.8	0.103287	0.0186657	0.0340143	0.0259267
178	0.193553	0.0209445	0.0182056	0.0161227		178	0.40201	0.0239782	0.0936384	0.0167061		178	0.339325	0.0188515	0.177809	0.0208198		178	0.0928939	0.024498	0.0618676	0.0247412		178	0.177904	0.0238847	0.0446241	0.0224878		178	0.10311	0.0189353	0.0338811	0.0261859
178.2	0.194117	0.0208944	0.018659	0.016035		178.2	0.402146	0.0236429	0.0936148	0.0167917		178.2	0.339797	0.0189021	0.177921	0.0206477		178.2	0.0930321	0.0245715	0.0622001	0.0249399		178.2	0.178111	0.0239597	0.0443008	0.0224849		178.2	0.103176	0.019238	0.0336256	0.026263
178.4	0.194151	0.0208805	0.0191015	0.0161047		178.4	0.402543	0.0233143	0.0938768	0.0168608		178.4	0.339748	0.0189258	0.178053	0.0208115		178.4	0.0930996	0.0247557	0.0624871	0.0248731		178.4	0.178534	0.0241827	0.0441817	0.0224121		178.4	0.10318	0.0195502	0.0333431	0.0265691
178.6	0.194309	0.0206016	0.018937	0.0157834		178.6	0.402679	0.0231051	0.0937299	0.0170004		178.6	0.339905	0.0187728	0.178467	0.0204451		178.6	0.0930322	0.0250303	0.0625236	0.0250002		178.6	0.178672	0.0242163	0.04438	0.0225835		178.6	0.103142	0.0197975	0.0335331	0.0263243
178.8	0.194391	0.020482	0.0190199	0.0161664		178.8	0.403133	0.0232871	0.0938671	0.0171048		178.8	0.340103	0.0188357	0.178234	0.020401		178.8	0.0928662	0.0251518	0.0626459	0.0250684		178.8	0.178847	0.024213	0.0444987	0.0226045		178.8	0.103271	0.0202976	0.0332835	0.0262671
179	0.194525	0.0207086	0.0189655	0.0163241		179	0.403437	0.0231698	0.0940183	0.017143		179	0.340433	0.0190553	0.177821	0.0203642		179	0.0930013	0.0252188	0.062939	0.0252439		179	0.179053	0.0243265	0.0445798	0.0227839		179	0.103559	0.020356	0.0331878	0.0261247
179.2	0.194834	0.0208955	0.0190882	0.0159082		179.2	0.403825	0.0232897	0.0939099	0.0172604		179.2	0.340863	0.0187598	0.177817	0.0203653		179.2	0.0930053	0.0251207	0.0635585	0.0252101		179.2	0.179373	0.0243292	0.0447235	0.02299		179.2	0.103532	0.0205147	0.033124	0.0258809
179.4	0.194542	0.0206989	0.01892	0.0157468		179.4	0.403909	0.0233227	0.093579	0.0174718		179.4	0.341057	0.0186249	0.178152	0.0204004		179.4	0.092904	0.0252544	0.0637617	0.0253232		179.4	0.179753	0.0244092	0.044913	0.0229446		179.4	0.10389	0.0207708	0.0333997	0.0256974
179.6	0.19432	0.0207253	0.0189077	0.0158288		179.6	0.404431	0.0232054	0.0932302	0.0178151		179.6	0.341311	0.0189087	0.178282	0.0204057		179.6	0.0929767	0.02513	0.063699	0.0253047		179.6	0.179918	0.0242645	0.0442908	0.0230805		179.6	0.104121	0.020963	0.0337515	0.0255682
179.8	0.194123	0.0209024	0.0184809	0.0155318		179.8	0.404763	0.0231988	0.0930934	0.0183625		179.8	0.341571	0.0188823	0.17838	0.0202542		179.8	0.0930978	0.0251542	0.0638834	0.025265		179.8	0.179763	0.0242405	0.0441788	0.023251		179.8	0.104322	0.0213226	0.0336563	0.0253846
180	0.194379	0.0211009	0.0185383	0.0154747		180	0.404949	0.0230292	0.0928591	0.0182561		180	0.341589	0.0185079	0.178547	0.0201946		180	0.0933881	0.0248043	0.0637661	0.0254353		180	0.179843	0.0244711	0.044029	0.0231624		180	0.104647	0.0212343	0.0336416	0.0252584
180.2	0.19499	0.0213867	0.0180281	0.0154277		180.2	0.405372	0.0224954	0.0930073	0.0182771		180.2	0.341491	0.018619	0.178689	0.0201133		180.2	0.0937323	0.024636	0.064047	0.0255524		180.2	0.179945	0.0241577	0.0444184	0.0233905		180.2	0.105166	0.0211445	0.0334021	0.0250582
180.4	0.195726	0.0211723	0.0177061	0.01535		180.4	0.405569	0.0224752	0.0934429	0.0184303		180.4	0.341789	0.0186457	0.178915	0.0199572		180.4	0.0936818	0.0245939	0.0640976	0.0254406		180.4	0.179921	0.0241535	0.0445062	0.0235347		180.4	0.105367	0.0212384	0.0336293	0.0250122
180.6	0.196106	0.0211	0.0176942	0.0153716		180.6	0.405937	0.0222254	0.0936213	0.0185541		180.6	0.342131	0.0187979	0.178772	0.0198492		180.6	0.0939452	0.0241015	0.0640623	0.0249779		180.6	0.180368	0.0242835	0.0443845	0.0233928		180.6	0.105301	0.0210591	0.03337	0.0251622
180.8	0.196266	0.0213358	0.0173483	0.0151566		180.8	0.4062	0.0226304	0.0934886	0.0187783		180.8	0.342491	0.0189199	0.179211	0.0200045		180.8	0.0944284	0.0236916	0.0642644	0.0249357		180.8	0.1809	0.0242872	0.0442747	0.0233231		180.8	0.104911	0.021212	0.0336168	0.0253514
181	0.19644	0.0217269	0.0172648	0.0147561		181	0.406694	0.0226735	0.0935021	0.0187185		181	0.342625	0.0189435	0.179429	0.0200478		181	0.0947998	0.0237241	0.064228	0.02493		181	0.181115	0.0243876	0.0442573	0.0232282		181	0.105193	0.02107	0.033859	0.025211
181.2	0.196981	0.0216357	0.017261	0.0147586		181.2	0.406646	0.0225723	0.0937386	0.018506		181.2	0.342419	0.0189099	0.179378	0.0198423		181.2	0.0951276	0.0240631	0.0638443	0.0248438		181.2	0.181091	0.0241919	0.0446461	0.0229452		181.2	0.105388	0.0207421	0.0339935	0.0248397
181.4	0.197178	0.0217171	0.0173117	0.0148995		181.4	0.406896	0.0222963	0.0940027	0.0182042		181.4	0.342389	0.0193464	0.179623	0.0198461		181.4	0.0955576	0.024028	0.0638185	0.0249863		181.4	0.181314	0.0242648	0.0449505	0.0226684		181.4	0.105651	0.0205248	0.0339418	0.0245562
181.6	0.19776	0.0215986	0.0172464	0.0150224		181.6	0.407294	0.0221079	0.0942068	0.0177838		181.6	0.342669	0.0194327	0.179506	0.0196743		181.6	0.0957895	0.0241451	0.063519	0.0249312		181.6	0.181114	0.024406	0.0450756	0.0224204		181.6	0.105483	0.0205441	0.0338483	0.0247483
181.8	0.198395	0.0212749	0.0172899	0.0152027		181.8	0.407979	0.0222253	0.09415	0.0173057		181.8	0.342675	0.0196645	0.179408	0.0196659		181.8	0.0959478	0.0242915	0.0635449	0.0248952		181.8	0.181077	0.0243889	0.0451571	0.0223974		181.8	0.105471	0.0207114	0.0339644	0.0252254
182	0.198216	0.0215745	0.017381	0.0153616		182	0.407954	0.0225698	0.0941242	0.0171933		182	0.342875	0.0198802	0.179764	0.0195045		182	0.0959241	0.0243104	0.0638983	0.0248357		182	0.180972	0.0242988	0.0451645	0.0220308		182	0.105206	0.0207251	0.0340333	0.0252619
182.2	0.198232	0.0214305	0.0174632	0.0153852		182.2	0.40823	0.0227971	0.094131	0.0168578		182.2	0.343436	0.0199318	0.180021	0.0200658		182.2	0.0961366	0.0245392	0.0636601	0.0248588		182.2	0.181143	0.0241653	0.0450948	0.0221242		182.2	0.105152	0.020637	0.0340758	0.0249957
182.4	0.198276	0.0213384	0.0176759	0.0156648		182.4	0.408744	0.0228489	0.0943893	0.016499		182.4	0.343608	0.0196588	0.180571	0.0204493		182.4	0.0957574	0.0249629	0.0635433	0.0247763		182.4	0.181364	0.0239926	0.0450872	0.0223376		182.4	0.104938	0.0207308	0.0342294	0.0251182
182.6	0.198422	0.0215172	0.0175811	0.015707		182.6	0.408921	0.023022	0.0944517	0.0163103		182.6	0.343972	0.0194788	0.180736	0.0203437		182.6	0.0956	0.0251326	0.0637792	0.0248026		182.6	0.18151	0.0236674	0.0454138	0.0227978		182.6	0.10493	0.020763	0.0344042	0.0252282
182.8	0.198446	0.0215611	0.0180152	0.016081		182.8	0.40897	0.02335	0.0946781	0.016305		182.8	0.344485	0.0194453	0.18061	0.0206919		182.8	0.0954855	0.0250153	0.064067	0.0248186		182.8	0.18151	0.0233615	0.0454087	0.0227852		182.8	0.104867	0.0208948	0.0341714	0.0254336
183	0.198394	0.0217207	0.018177	0.0163051		183	0.409184	0.0232743	0.0947376	0.0164632		183	0.345257	0.0192811	0.180876	0.0206575		183	0.0955686	0.024783	0.0641905	0.0249762		183	0.181428	0.0232023	0.0454817	0.0227576		183	0.104824	0.0205318	0.0344041	0.0256111
183.2	0.198307	0.0217035	0.018235	0.0159896		183.2	0.409071	0.0233992	0.0948537	0.0163513		183.2	0.34547	0.0189322	0.181239	0.0208317		183.2	0.095495	0.0248103	0.06443	0.0247668		183.2	0.181799	0.0228814	0.0452589	0.0229882		183.2	0.104692	0.0205956	0.034676	0.0257776
183.4	0.198024	0.0215321	0.0182899	0.0165252		183.4	0.409162	0.023424	0.094592	0.016569		183.4	0.345447	0.0188845	0.181548	0.0213626		183.4	0.0954305	0.0248567	0.0643032	0.0248016		183.4	0.18211	0.022531	0.0452974	0.0231962		183.4	0.104963	0.0204788	0.0349644	0.0258661
183.6	0.197806	0.0219369	0.0184598	0.0167992		183.6	0.409535	0.023337	0.0947485	0.0166373		183.6	0.345885	0.0187687	0.181985	0.0215943		183.6	0.0956743	0.0246328	0.0645525	0.0247419		183.6	0.181814	0.0223041	0.0448845	0.0231017		183.6	0.10507	0.0204311	0.0349014	0.025969
183.8	0.197953	0.0218755	0.0182201	0.0168425		183.8	0.409889	0.023257	0.0951261	0.017022		183.8	0.346237	0.0184654	0.182513	0.02193		183.8	0.0957786	0.0244344	0.0646508	0.0248229		183.8	0.181981	0.0221005	0.0453615	0.023162		183.8	0.105262	0.0204203	0.034574	0.0260585
184	0.198276	0.0219329	0.0180553	0.0172707		184	0.410373	0.0231188	0.0951429	0.0169495		184	0.34626	0.0184154	0.182583	0.0221232		184	0.0958121	0.0241369	0.0646152	0.0248963		184	0.182156	0.0222076	0.0454135	0.0228901		184	0.105405	0.0201219	0.0342459	0.0259585
184.2	0.198603	0.0217912	0.0176864	0.0173516		184.2	0.41066	0.0228058	0.0954199	0.0173194		184.2	0.346381	0.0183932	0.182703	0.0222325		184.2	0.095601	0.0240685	0.0646212	0.025053		184.2	0.182528	0.0220289	0.0455468	0.0228504		184.2	0.105547	0.0195581	0.0341393	0.0262943
184.4	0.198641	0.0215054	0.0178122	0.0171491		184.4	0.411004	0.0228952	0.095859	0.017639		184.4	0.346928	0.0180477	0.182495	0.0221304		184.4	0.0954894	0.0239207	0.0645817	0.0248663		184.4	0.182767	0.0223174	0.0453537	0.0228893		184.4	0.105437	0.0194195	0.0338737	0.0266109
184.6	0.198875	0.0214097	0.0178632	0.0170777		184.6	0.41164	0.0229198	0.0959219	0.017926		184.6	0.347166	0.0177613	0.182166	0.0221134		184.6	0.0955473	0.0235939	0.0642993	0.0246884		184.6	0.183464	0.0224611	0.045009	0.0229119		184.6	0.105409	0.0192828	0.0337033	0.026683
184.8	0.199216	0.0215419	0.017956	0.0169882		184.8	0.412283	0.0229219	0.0959629	0.0177792		184.8	0.347269	0.0177504	0.181879	0.0223179		184.8	0.095821	0.0237017	0.0642507	0.0247819		184.8	0.183769	0.0226907	0.0450028	0.0229716		184.8	0.105502	0.0194118	0.0335526	0.0266058
185	0.199453	0.0211137	0.0182194	0.016817		185	0.412938	0.0223297	0.0961845	0.0176547		185	0.347163	0.0178352	0.181726	0.0219897		185	0.09595	0.0238387	0.0642871	0.0248239		185	0.18401	0.0227718	0.0450353	0.0229706		185	0.105951	0.0195296	0.0337492	0.0265261
185.2	0.199963	0.0208698	0.0182259	0.0169605		185.2	0.413008	0.0221713	0.0961408	0.0177834		185.2	0.347597	0.0178815	0.18139	0.0216929		185.2	0.0961654	0.0241579	0.0641407	0.0248135		185.2	0.184385	0.022737	0.0453541	0.0227773		185.2	0.106195	0.0196363	0.0342377	0.0264663
185.4	0.200187	0.0205413	0.0180673	0.0167734		185.4	0.413685	0.0217689	0.0962902	0.0179996		185.4	0.347648	0.0181797	0.181133	0.0216623		185.4	0.0961622	0.0240458	0.063707	0.0246616		185.4	0.184624	0.0228486	0.0452243	0.0227665		185.4	0.106601	0.0197495	0.0339903	0.0265572
185.6	0.200613	0.0205022	0.0182022	0.0168218		185.6	0.414082	0.0218246	0.0963899	0.0180822		185.6	0.347893	0.0179138	0.181144	0.0214749		185.6	0.0962686	0.0242548	0.0637578	0.0244287		185.6	0.18489	0.0230747	0.0453072	0.0227202		185.6	0.106527	0.0200252	0.0341281	0.0267449
185.8	0.200489	0.0200077	0.018196	0.0166523		185.8	0.414435	0.0222372	0.09614	0.0181102		185.8	0.34791	0.0178579	0.18092	0.0213984		185.8	0.0966236	0.0244119	0.0638154	0.0242972		185.8	0.185207	0.023164	0.0454751	0.0228684		185.8	0.106609	0.0201669	0.0344362	0.0266828
186	0.200158	0.0200319	0.0179818	0.0166393		186	0.414607	0.0222109	0.09586	0.0181428		186	0.348099	0.0182877	0.180707	0.0211666		186	0.0964008	0.0243588	0.0639566	0.0243126		186	0.185564	0.023306	0.045404	0.0229477		186	0.106665	0.0201036	0.0343461	0.0265736
186.2	0.200157	0.0197498	0.0180186	0.0167382		186.2	0.415024	0.0225576	0.0957719	0.0177249		186.2	0.348563	0.0184219	0.18073	0.0214741		186.2	0.0964764	0.0243845	0.0638007	0.0242458		186.2	0.185722	0.0234548	0.045029	0.0237058		186.2	0.107038	0.0202521	0.0343144	0.0264643
186.4	0.200376	0.0197272	0.0179885	0.0166467		186.4	0.415553	0.0221951	0.0958839	0.0179026		186.4	0.34858	0.0184225	0.18085	0.0210179		186.4	0.0965624	0.0245397	0.0641127	0.024393		186.4	0.185918	0.0236674	0.0451415	0.024004		186.4	0.107021	0.0202549	0.0344686	0.0266964
186.6	0.200674	0.0198993	0.0181566	0.016642		186.6	0.415706	0.0224868	0.0957436	0.0180953		186.6	0.349053	0.0186542	0.180907	0.0207639		186.6	0.0966239	0.0243835	0.0644343	0.0244141		186.6	0.185727	0.0236804	0.0454084	0.023813		186.6	0.107251	0.0205192	0.0345772	0.0265325
186.8	0.200729	0.0197068	0.0183742	0.0167546		186.8	0.41568	0.0225533	0.095796	0.0183288		186.8	0.349461	0.0188315	0.180925	0.0201983		186.8	0.0966986	0.0244238	0.0643038	0.0245969		186.8	0.185462	0.0235739	0.0451108	0.0238686		186.8	0.107126	0.0207001	0.0347811	0.0266867
187	0.200746	0.0197677	0.0185781	0.0167867		187	0.415858	0.0226584	0.0960546	0.0181814		187	0.349953	0.019358	0.181105	0.0201939		187	0.0967184	0.0244265	0.0643896	0.0249487		187	0.185508	0.0235233	0.0452844	0.0239996		187	0.107286	0.0203672	0.0348058	0.0270123
187.2	0.200837	0.0196933	0.0184893	0.0165894		187.2	0.416137	0.0226756	0.0961762	0.0177232		187.2	0.350115	0.019503	0.181332	0.0202147		187.2	0.0966958	0.0246506	0.0644438	0.0251644		187.2	0.185975	0.023441	0.0452949	0.024273		187.2	0.107226	0.0202359	0.0347061	0.0268532
187.4	0.20094	0.0199642	0.0187484	0.0168352		187.4	0.416269	0.0228292	0.0961381	0.0176634		187.4	0.350389	0.0197825	0.181474	0.0201123		187.4	0.0965813	0.0248163	0.0647387	0.0256648		187.4	0.185921	0.0232647	0.0458878	0.0241121		187.4	0.10728	0.0201019	0.0348083	0.0266654
187.6	0.201094	0.0201292	0.0187773	0.0167177		187.6	0.416343	0.0229483	0.096482	0.0175724		187.6	0.351035	0.0199598	0.181931	0.0202494		187.6	0.0964716	0.0248437	0.0650912	0.0258242		187.6	0.185847	0.0234915	0.0458867	0.0237906		187.6	0.107089	0.020019	0.0346912	0.0266443
187.8	0.201622	0.0201722	0.0187371	0.0165192		187.8	0.416457	0.0229037	0.0964128	0.0175018		187.8	0.351165	0.0203144	0.182344	0.02066		187.8	0.0963952	0.0246949	0.0650456	0.0263183		187.8	0.186098	0.0239479	0.0460388	0.0240504		187.8	0.107354	0.0200122	0.0344445	0.0268746
188	0.201898	0.0205099	0.0187984	0.0168604		188	0.416765	0.0228121	0.0962816	0.0173162		188	0.351333	0.0202224	0.182478	0.0206428		188	0.0964021	0.0245791	0.0649884	0.0263801		188	0.186028	0.0244871	0.0456454	0.0241543		188	0.107423	0.0196958	0.0340623	0.0267614
188.2	0.202302	0.0204614	0.018725	0.0168459		188.2	0.417074	0.0231401	0.0962874	0.0172737		188.2	0.351318	0.020013	0.182894	0.0206601		188.2	0.0965783	0.0244195	0.0653897	0.0264555		188.2	0.186055	0.0241608	0.0455088	0.0245208		188.2	0.107167	0.0194317	0.0339141	0.0271469
188.4	0.20223	0.020415	0.0190009	0.0168266		188.4	0.417499	0.023226	0.0963872	0.0171708		188.4	0.351813	0.0198116	0.182978	0.0207359		188.4	0.0968827	0.0244503	0.0657637	0.0263142		188.4	0.186328	0.0240734	0.0453447	0.0244465		188.4	0.107504	0.0195989	0.0338522	0.0269366
188.6	0.202889	0.0200569	0.0188754	0.0169904		188.6	0.417937	0.0231606	0.0963821	0.017115		188.6	0.352041	0.0199	0.183253	0.0203553		188.6	0.0972763	0.0243007	0.065594	0.0262018		188.6	0.186713	0.0240195	0.0452654	0.0242682		188.6	0.107569	0.0197176	0.0340331	0.0266671
188.8	0.202947	0.0200151	0.0191099	0.0168245		188.8	0.418015	0.0228055	0.0963512	0.0168783		188.8	0.352308	0.0198631	0.183668	0.0205092		188.8	0.0976966	0.0239951	0.0658425	0.025983		188.8	0.186749	0.0242362	0.0452691	0.0240263		188.8	0.107637	0.0199285	0.0340266	0.0265815
189	0.20317	0.0199972	0.0191751	0.0166912		189	0.418243	0.0227941	0.0961421	0.017376		189	0.352137	0.0201526	0.18439	0.0202048		189	0.0978517	0.0237807	0.06609	0.0262472		189	0.187026	0.0242757	0.0452559	0.0238878		189	0.107751	0.020384	0.0344236	0.0263781
189.2	0.203331	0.0200266	0.0192844	0.0167246		189.2	0.418642	0.0228866	0.0964027	0.0177281		189.2	0.352371	0.0202946	0.184409	0.0200776		189.2	0.098016	0.0237152	0.0660285	0.0261029		189.2	0.187325	0.0241988	0.0452737	0.0235632		189.2	0.107876	0.0203945	0.0349193	0.0262108
189.4	0.203371	0.0201037	0.0193421	0.0166034		189.4	0.418795	0.0227961	0.096393	0.0179124		189.4	0.352283	0.020348	0.18473	0.0201126		189.4	0.0980969	0.0235591	0.0659746	0.0255995		189.4	0.187254	0.024099	0.045104	0.0233803		189.4	0.10817	0.0205447	0.034604	0.0260015
189.6	0.203642	0.0201947	0.0194162	0.0167959		189.6	0.41889	0.0228366	0.0963401	0.0178578		189.6	0.35264	0.0200241	0.184855	0.0201835		189.6	0.0980256	0.0234906	0.0662835	0.0252301		189.6	0.187416	0.0242099	0.0450754	0.0232455		189.6	0.108064	0.0205768	0.0346562	0.026067
189.8	0.203537	0.020097	0.0191218	0.0169911		189.8	0.419325	0.022874	0.096088	0.0179716		189.8	0.352845	0.0198955	0.184922	0.0202446		189.8	0.0979963	0.0235376	0.0664712	0.0251665		189.8	0.187313	0.0240423	0.045291	0.023253		189.8	0.108235	0.0204983	0.0347445	0.0260484
190	0.203715	0.0202483	0.0187615	0.0170947		190	0.419824	0.0228285	0.0961088	0.0179566		190	0.353248	0.0197475	0.185098	0.020239		190	0.0978292	0.0231932	0.0666943	0.0248106		190	0.187649	0.024109	0.0453142	0.0232787		190	0.10848	0.020438	0.0345525	0.0256367
190.2	0.203801	0.0202724	0.0186561	0.0171924		190.2	0.419983	0.0228654	0.0964767	0.0182046		190.2	0.353568	0.0196654	0.185317	0.0203814		190.2	0.0982337	0.0230791	0.0664785	0.0245537		190.2	0.187788	0.0240666	0.045129	0.0235463		190.2	0.108945	0.0205618	0.0347889	0.0253242
190.4	0.204133	0.0206854	0.0185277	0.0170775		190.4	0.420545	0.0227549	0.0964934	0.0186688		190.4	0.35385	0.0196306	0.185523	0.0202359		190.4	0.098482	0.0229168	0.0661608	0.0245626		190.4	0.188225	0.0240867	0.0454819	0.0230859		190.4	0.108901	0.0204478	0.0349921	0.0247807
190.6	0.204623	0.0206463	0.0188074	0.016917		190.6	0.421232	0.0231749	0.0965394	0.0191298		190.6	0.354274	0.0195314	0.185564	0.0201376		190.6	0.0986145	0.0228666	0.0660717	0.0244499		190.6	0.188209	0.0237403	0.0454463	0.0229492		190.6	0.108986	0.0205047	0.0353222	0.0245711
190.8	0.204588	0.0205912	0.0188767	0.0170009		190.8	0.421555	0.0231444	0.0967633	0.0190584		190.8	0.354223	0.0192961	0.185338	0.0202236		190.8	0.0985159	0.022852	0.065916	0.0245289		190.8	0.188275	0.0233223	0.0455973	0.0233157		190.8	0.10906	0.0205862	0.0353803	0.0246715
191	0.204788	0.0206622	0.018793	0.0166472		191	0.421758	0.023267	0.0969631	0.0185854		191	0.354613	0.0191962	0.185577	0.0201975		191	0.0983093	0.0228917	0.0656239	0.0249379		191	0.188703	0.0234678	0.0461423	0.0234951		191	0.109326	0.0203047	0.0356633	0.024817
191.2	0.2052	0.0208125	0.0184819	0.0166166		191.2	0.421887	0.0229126	0.0972924	0.018619		191.2	0.355005	0.0189652	0.185442	0.0200203		191.2	0.0982041	0.0233143	0.0652219	0.024834		191.2	0.188813	0.0233259	0.0464322	0.023622		191.2	0.109306	0.0201858	0.0358636	0.0247049
191.4	0.20535	0.0207726	0.0185271	0.0167407		191.4	0.422064	0.0227609	0.0970769	0.0188165		191.4	0.35525	0.0189932	0.185601	0.020039		191.4	0.0985605	0.0237867	0.0654058	0.0248279		191.4	0.188985	0.0233339	0.0465736	0.0238141		191.4	0.109644	0.0202209	0.0360749	0.0250705
191.6	0.205448	0.0208957	0.0187703	0.0167781		191.6	0.422034	0.0224369	0.0971261	0.0184326		191.6	0.3557	0.0186848	0.185897	0.0205781		191.6	0.0985987	0.0237558	0.0654016	0.0246193		191.6	0.189231	0.0237858	0.0460614	0.0239698		191.6	0.109829	0.0201482	0.0359426	0.0253999
191.8	0.205643	0.0213315	0.0186445	0.0171115		191.8	0.422286	0.0223881	0.0970375	0.0182956		191.8	0.355845	0.0185284	0.186033	0.0205784		191.8	0.0989875	0.0236749	0.0653824	0.0247255		191.8	0.189159	0.0238314	0.0459043	0.0243522		191.8	0.11008	0.0202803	0.0353759	0.0257273
192	0.205706	0.0213803	0.0184876	0.0171554		192	0.422498	0.0226672	0.09736	0.0180093		192	0.356246	0.0179396	0.186371	0.0200847		192	0.0988983	0.0238547	0.0653694	0.0244582		192	0.189094	0.0237702	0.0459723	0.0245168		192	0.109901	0.0202203	0.0354342	0.0258977
192.2	0.205946	0.0212462	0.0184175	0.017183		192.2	0.422631	0.0227537	0.0975806	0.0177378		192.2	0.356322	0.0177108	0.186825	0.0204251		192.2	0.0993831	0.0238564	0.0654812	0.0244947		192.2	0.189074	0.0236618	0.0459692	0.0244644		192.2	0.109769	0.0200852	0.0353046	0.026035
192.4	0.205818	0.0213914	0.0185046	0.0175109		192.4	0.422967	0.0224396	0.0976342	0.0174503		192.4	0.3569	0.0176109	0.187026	0.0203543		192.4	0.0994995	0.023887	0.065598	0.024496		192.4	0.189683	0.0237782	0.046227	0.0242825		192.4	0.110097	0.0200405	0.0352299	0.0262933
192.6	0.206128	0.0212488	0.0185252	0.0175017		192.6	0.423305	0.0222426	0.097843	0.0172979		192.6	0.356802	0.017647	0.187429	0.0200133		192.6	0.0998533	0.0238506	0.0655771	0.0244151		192.6	0.189985	0.0240312	0.0462279	0.0243292		192.6	0.109885	0.0201417	0.0349909	0.0266796
192.8	0.205902	0.0214989	0.0189979	0.0175217		192.8	0.423496	0.0223844	0.0976034	0.0170185		192.8	0.356931	0.017943	0.187633	0.0202128		192.8	0.0998241	0.0240034	0.0657673	0.0246552		192.8	0.189868	0.024318	0.046151	0.0242881		192.8	0.10975	0.0204278	0.0347939	0.0268092
193	0.206215	0.0215751	0.0190938	0.0178088		193	0.423982	0.022715	0.0973031	0.0172399		193	0.356831	0.0182154	0.188018	0.019788		193	0.100137	0.0244617	0.0656851	0.0248468		193	0.19009	0.0241633	0.0462687	0.0241483		193	0.109666	0.0204598	0.0348976	0.0270519
193.2	0.206308	0.0212706	0.0189972	0.0179604		193.2	0.424369	0.0228274	0.0974323	0.016908		193.2	0.357243	0.0185256	0.187851	0.020058		193.2	0.10026	0.024754	0.0657149	0.0247294		193.2	0.190298	0.0239259	0.0461744	0.0238642		193.2	0.109857	0.020432	0.0349463	0.0271448
193.4	0.206553	0.0214116	0.0183679	0.018126		193.4	0.424171	0.0228284	0.0972766	0.0168787		193.4	0.357663	0.0188043	0.187934	0.0202516		193.4	0.0999556	0.0247858	0.0659212	0.0245361		193.4	0.190001	0.0242073	0.0461553	0.023422		193.4	0.110095	0.0209358	0.0346023	0.0271756
193.6	0.206723	0.0213212	0.0183458	0.0185515		193.6	0.424591	0.0229283	0.0970922	0.0167377		193.6	0.358271	0.0185711	0.187991	0.0206562		193.6	0.0996221	0.0247921	0.066334	0.0245293		193.6	0.190005	0.0240629	0.0460809	0.023346		193.6	0.109991	0.0209711	0.0343961	0.0273619
193.8	0.206554	0.0211516	0.0186114	0.0185244		193.8	0.424855	0.0230038	0.0968606	0.0168583		193.8	0.358441	0.0185166	0.187989	0.0209076		193.8	0.099742	0.0248955	0.066573	0.0246748		193.8	0.190214	0.0239836	0.0462646	0.02307		193.8	0.110305	0.0211661	0.0344627	0.0270455
194	0.206941	0.0213637	0.0185126	0.0187707		194	0.425091	0.0232239	0.0970175	0.0171635		194	0.358785	0.0186609	0.187633	0.0210743		194	0.100068	0.0243357	0.0663934	0.0246852		194	0.190562	0.0239506	0.0464175	0.0228203		194	0.110474	0.0212844	0.0344788	0.0266789
194.2	0.207572	0.0212577	0.0184031	0.0190487		194.2	0.425068	0.0233864	0.0970443	0.0173467		194.2	0.358804	0.0193928	0.187608	0.0212169		194.2	0.100309	0.0240575	0.0663563	0.0248715		194.2	0.190587	0.0239138	0.0462875	0.0226802		194.2	0.110582	0.0213488	0.0351489	0.0262706
194.4	0.208032	0.0211489	0.0183426	0.0186951		194.4	0.425546	0.0237901	0.0967623	0.0179096		194.4	0.359199	0.0196993	0.187655	0.0210717		194.4	0.100299	0.023787	0.0663328	0.0250825		194.4	0.190352	0.0237275	0.0462335	0.0223517		194.4	0.110591	0.0213854	0.0352662	0.0258163
194.6	0.208401	0.020804	0.0183467	0.0184403		194.6	0.425979	0.0237591	0.0972645	0.0182145		194.6	0.359115	0.0195654	0.187476	0.0211374		194.6	0.100486	0.0239257	0.0665859	0.0251695		194.6	0.190315	0.023303	0.0461939	0.0225662		194.6	0.110866	0.0215191	0.0356387	0.0255391
194.8	0.208367	0.0210623	0.0183457	0.018375		194.8	0.425809	0.023528	0.0974262	0.0179063		194.8	0.359193	0.0196256	0.187675	0.0213745		194.8	0.100282	0.0240134	0.066473	0.0250919		194.8	0.190239	0.023401	0.0463017	0.0226156		194.8	0.111353	0.0218713	0.035846	0.0251263
195	0.208578	0.0208855	0.0182441	0.0181027		195	0.425732	0.0234737	0.0976805	0.0179959		195	0.359708	0.0197512	0.18776	0.0212752		195	0.100618	0.0244018	0.0667106	0.0253337		195	0.189997	0.0235412	0.0463682	0.0227999		195	0.111669	0.0216024	0.0362625	0.025165
195.2	0.208914	0.0206738	0.0183861	0.0179406		195.2	0.425728	0.0231316	0.0982256	0.0183816		195.2	0.360099	0.0201162	0.187972	0.021698		195.2	0.100884	0.0245086	0.067169	0.0253649		195.2	0.189785	0.0232916	0.0462945	0.0226711		195.2	0.111903	0.0217917	0.0361105	0.0250998
195.4	0.209381	0.0204909	0.018819	0.0176905		195.4	0.425926	0.0235325	0.098508	0.0187029		195.4	0.360517	0.0200627	0.188499	0.0217832		195.4	0.101339	0.0245743	0.0676114	0.025358		195.4	0.189823	0.0230993	0.046074	0.022971		195.4	0.112288	0.0217338	0.0361227	0.0249533
195.6	0.209602	0.0209991	0.0190218	0.0177013		195.6	0.425668	0.0236814	0.0990186	0.0187382		195.6	0.361029	0.0199465	0.188899	0.0219128		195.6	0.101733	0.0241808	0.0679629	0.0257922		195.6	0.189729	0.0230384	0.0456465	0.0231347		195.6	0.112307	0.0217577	0.036121	0.0247764
195.8	0.209878	0.0212948	0.0190087	0.0178526		195.8	0.425803	0.0239352	0.0995567	0.01914		195.8	0.361385	0.0198395	0.189341	0.0215216		195.8	0.101716	0.0241506	0.0679925	0.0259197		195.8	0.18965	0.0228669	0.045811	0.0233876		195.8	0.112212	0.0217512	0.0361182	0.0246948
196	0.210172	0.021038	0.0191869	0.0177956		196	0.426141	0.0241199	0.100166	0.0190535		196	0.361724	0.0198837	0.189765	0.021484		196	0.101828	0.0242368	0.0678842	0.0261045		196	0.189883	0.0231788	0.0457035	0.0236749		196	0.112051	0.0215457	0.036743	0.0247515
196.2	0.210423	0.0212899	0.0195079	0.0179103		196.2	0.426536	0.0241496	0.100453	0.0192237		196.2	0.361953	0.0202344	0.190089	0.0215162		196.2	0.102071	0.0243129	0.0677735	0.0263105		196.2	0.190092	0.0235353	0.0455434	0.0237248		196.2	0.11171	0.0214513	0.0366872	0.0246407
196.4	0.210277	0.021648	0.0198605	0.0179005		196.4	0.427276	0.0242875	0.100706	0.0194724		196.4	0.362291	0.0202689	0.190477	0.0212783		196.4	0.102096	0.0239529	0.0681604	0.0262024		196.4	0.190765	0.0235646	0.0456086	0.0236933		196.4	0.111719	0.0216969	0.0364884	0.0252659
196.6	0.210357	0.0215857	0.0201624	0.017783		196.6	0.427712	0.0243958	0.100917	0.0190008		196.6	0.362467	0.0205302	0.190833	0.0211552		196.6	0.102182	0.0240913	0.0682714	0.0264107		196.6	0.191276	0.0238482	0.0456092	0.02381		196.6	0.111301	0.0221146	0.0366821	0.0254148
196.8	0.210139	0.0214653	0.0204912	0.0178033		196.8	0.427971	0.0242956	0.100606	0.0189568		196.8	0.362859	0.0204514	0.191055	0.0209616		196.8	0.102025	0.0245261	0.0681902	0.0265228		196.8	0.191602	0.0241191	0.0457917	0.0236516		196.8	0.111132	0.0222192	0.0370325	0.0254121
197	0.2104	0.0210818	0.0199717	0.0178919		197	0.428407	0.0244175	0.100409	0.0188619		197	0.363123	0.0203445	0.191212	0.0207793		197	0.10224	0.0248323	0.068089	0.0261077		197	0.192012	0.024147	0.0457437	0.0235543		197	0.111218	0.0221437	0.0369809	0.0255265
197.2	0.210419	0.0210776	0.0199916	0.0176575		197.2	0.428927	0.0240264	0.100512	0.0186361		197.2	0.36357	0.0205541	0.191273	0.0209692		197.2	0.10198	0.0245964	0.0681391	0.0258175		197.2	0.192554	0.0244692	0.0454709	0.023402		197.2	0.11155	0.0222038	0.0373116	0.0254292
197.4	0.210248	0.0211208	0.0201412	0.0176358		197.4	0.429081	0.0237734	0.100458	0.0187333		197.4	0.364081	0.0203579	0.191336	0.0211171		197.4	0.101852	0.0241849	0.0681974	0.0259033		197.4	0.192644	0.0246575	0.0454352	0.0233544		197.4	0.111528	0.022264	0.0373982	0.0254822
197.6	0.209965	0.0212672	0.0205917	0.0177997		197.6	0.429649	0.0234361	0.100271	0.0187502		197.6	0.364523	0.0199888	0.191323	0.021555		197.6	0.101813	0.0243305	0.0682178	0.0256351		197.6	0.193145	0.0243667	0.0454434	0.0234213		197.6	0.111553	0.022057	0.0372809	0.0257286
197.8	0.209813	0.0213102	0.0206035	0.0175193		197.8	0.430101	0.0232151	0.100529	0.0186735		197.8	0.364446	0.0201458	0.191004	0.0215808		197.8	0.101589	0.0243694	0.0678741	0.0256323		197.8	0.193312	0.0243459	0.0453427	0.0230838		197.8	0.111728	0.0220606	0.0373938	0.0259899
198	0.210027	0.021597	0.0203219	0.0178782		198	0.4303	0.022905	0.100673	0.0188003		198	0.365065	0.0200607	0.191023	0.0215613		198	0.101373	0.0239669	0.0674873	0.0254313		198	0.193652	0.0241077	0.0456312	0.0233044		198	0.11182	0.0218722	0.0373102	0.026287
198.2	0.210373	0.0214809	0.0201646	0.0175226		198.2	0.430505	0.0227858	0.100464	0.0183398		198.2	0.364863	0.0202779	0.191111	0.021636		198.2	0.101188	0.0237557	0.0672847	0.0252763		198.2	0.193618	0.0237039	0.0456433	0.0232356		198.2	0.111821	0.022236	0.0373328	0.0261857
198.4	0.21013	0.0213965	0.0198437	0.0170776		198.4	0.43084	0.0225601	0.100336	0.0184037		198.4	0.364977	0.0198307	0.191077	0.0214641		198.4	0.100806	0.0238891	0.067246	0.0253378		198.4	0.193642	0.0232332	0.0457983	0.023102		198.4	0.112033	0.0223736	0.03701	0.0263634
198.6	0.209886	0.0213652	0.0196065	0.0170491		198.6	0.43103	0.0227006	0.100495	0.0179935		198.6	0.364871	0.0196776	0.191186	0.0215102		198.6	0.100429	0.0242345	0.0672529	0.0251947		198.6	0.194065	0.0229944	0.046319	0.0233568		198.6	0.112089	0.0219936	0.0370574	0.0266466
198.8	0.209777	0.021481	0.0195119	0.016846		198.8	0.431292	0.0227098	0.100381	0.0177313		198.8	0.364903	0.019996	0.191232	0.0215397		198.8	0.100453	0.0241837	0.0670442	0.0248892		198.8	0.194018	0.0230688	0.0464716	0.0231637		198.8	0.112596	0.0217606	0.0369589	0.0264604
199	0.210235	0.0212848	0.0193537	0.0164662		199	0.431529	0.0227455	0.100063	0.018089		199	0.364918	0.0196714	0.191096	0.0216715		199	0.100414	0.0245404	0.0674719	0.0250419		199	0.194089	0.0227529	0.0466896	0.0232103		199	0.112719	0.0212734	0.0367639	0.0266489
199.2	0.210846	0.0215615	0.0195153	0.0161324		199.2	0.43138	0.0226952	0.100112	0.0181336		199.2	0.364825	0.0197259	0.191776	0.0219339		199.2	0.100431	0.0240694	0.0676286	0.0253515		199.2	0.193998	0.0227596	0.0467533	0.0233158		199.2	0.113004	0.0210704	0.036702	0.0267086
199.4	0.211495	0.0217514	0.0192804	0.0163434		199.4	0.431447	0.0233315	0.100192	0.0182246		199.4	0.364996	0.0196735	0.19198	0.0218243		199.4	0.100954	0.0242238	0.0676604	0.025217		199.4	0.193959	0.0228214	0.0466164	0.0235489		199.4	0.113088	0.0206792	0.0367934	0.0264511
199.6	0.21159	0.0219448	0.0190177	0.0163157		199.6	0.431483	0.0230381	0.0999444	0.0181045		199.6	0.36487	0.0195755	0.192216	0.0220016		199.6	0.101184	0.0240272	0.0676961	0.0254198		199.6	0.193702	0.0228126	0.0468324	0.0235346		199.6	0.112867	0.0202872	0.0366769	0.0263806
199.8	0.21208	0.0219358	0.018829	0.0164544		199.8	0.431967	0.0234859	0.100174	0.0182758		199.8	0.365061	0.0196234	0.192183	0.0218961		199.8	0.101301	0.0242177	0.0677294	0.0252545		199.8	0.19356	0.0231093	0.0470267	0.0232801		199.8	0.112462	0.0204751	0.036438	0.0266172
200	0.212522	0.0218379	0.0188961	0.0162325		200	0.432346	0.0236976	0.100067	0.0185716		200	0.365129	0.0195862	0.192195	0.0220676		200	0.101714	0.0243802	0.0678456	0.0253373		200	0.193632	0.0234708	0.0469763	0.0233634		200	0.11216	0.0205882	0.0361498	0.026991
200.2	0.213027	0.0220514	0.0188963	0.0160698		200.2	0.432687	0.0240802	0.0999361	0.0184665		200.2	0.365408	0.0196024	0.192296	0.0218755		200.2	0.101867	0.0244999	0.0680083	0.0253751		200.2	0.193332	0.0237488	0.0469491	0.0230357		200.2	0.111823	0.0209532	0.035892	0.0270097
200.4	0.21317	0.0221548	0.0190829	0.0159237		200.4	0.433045	0.0242373	0.0998832	0.0184058		200.4	0.365703	0.0194888	0.192272	0.0221065		200.4	0.102152	0.0242282	0.0683641	0.0253955		200.4	0.193558	0.0238905	0.0468063	0.0225005		200.4	0.111822	0.0212093	0.0357961	0.0271489
200.6	0.213342	0.0216644	0.0190734	0.0157949		200.6	0.433463	0.0243238	0.0994989	0.0182506		200.6	0.366247	0.0193453	0.192227	0.0219212		200.6	0.102206	0.02425	0.0683563	0.0254559		200.6	0.193822	0.0242917	0.046994	0.0225163		200.6	0.111471	0.0216667	0.0360188	0.027147
200.8	0.213882	0.0213679	0.019441	0.0156312		200.8	0.433701	0.0240848	0.0992801	0.0187169		200.8	0.366433	0.0190598	0.192237	0.0216216		200.8	0.10243	0.0243246	0.0684373	0.025233		200.8	0.193616	0.0247823	0.0468794	0.0225292		200.8	0.111464	0.021619	0.035918	0.0271347
201	0.214097	0.0212043	0.0195995	0.0155237		201	0.434268	0.0240474	0.0992581	0.0183188		201	0.366911	0.019036	0.192314	0.0219325		201	0.102664	0.0240453	0.0685596	0.0249626		201	0.193656	0.024986	0.0468057	0.0223904		201	0.111556	0.0218012	0.0360038	0.0268844
201.2	0.213883	0.0212241	0.0201611	0.0155694		201.2	0.434472	0.0234854	0.0995361	0.0183046		201.2	0.367378	0.0188842	0.192404	0.021839		201.2	0.102818	0.0236486	0.0686728	0.0248193		201.2	0.193879	0.0252929	0.0468392	0.0222944		201.2	0.111657	0.0216201	0.0363054	0.0266862
201.4	0.213773	0.0211637	0.0202337	0.0161283		201.4	0.43476	0.0228692	0.0999628	0.0185987		201.4	0.3677	0.0189726	0.19232	0.0218384		201.4	0.103134	0.023385	0.0683474	0.0251751		201.4	0.193831	0.0253586	0.0470612	0.0223451		201.4	0.11148	0.0218431	0.0362145	0.0265779
201.6	0.21385	0.0212577	0.020455	0.0163386		201.6	0.435178	0.0225586	0.10026	0.0186032		201.6	0.367784	0.0191076	0.192376	0.0218581		201.6	0.103086	0.0235925	0.0682027	0.0249831		201.6	0.194094	0.0254022	0.0470821	0.0222157		201.6	0.111607	0.0219682	0.0360191	0.0264782
201.8	0.213911	0.021379	0.0208943	0.0162613		201.8	0.435361	0.0226342	0.100652	0.0183817		201.8	0.368144	0.0192073	0.192526	0.0217072		201.8	0.10293	0.0233781	0.0680976	0.0249846		201.8	0.194227	0.0251201	0.0471266	0.0221428		201.8	0.111803	0.0221661	0.0360956	0.0266217
202	0.21398	0.0214539	0.0211729	0.0163202		202	0.435445	0.0224044	0.10076	0.0186812		202	0.368714	0.0190893	0.192858	0.0214912		202	0.103168	0.023459	0.0681174	0.0248342		202	0.194664	0.0247771	0.0475266	0.0225049		202	0.111944	0.0223966	0.0358101	0.026626
202.2	0.214109	0.0216052	0.0215878	0.0164592		202.2	0.435715	0.0225052	0.100659	0.0185539		202.2	0.369137	0.0193647	0.193169	0.0211396		202.2	0.103406	0.0234362	0.0683739	0.0247519		202.2	0.194988	0.0242806	0.0476886	0.0225441		202.2	0.112059	0.0228265	0.0359872	0.0262698
202.4	0.213946	0.0212734	0.0214039	0.0167563		202.4	0.435786	0.0226804	0.100713	0.0189414		202.4	0.369571	0.0191657	0.193395	0.0207344		202.4	0.103155	0.023511	0.0686213	0.0249107		202.4	0.195392	0.0241119	0.0479134	0.0225951		202.4	0.112548	0.0225764	0.0357582	0.0264921
202.6	0.214302	0.0211214	0.0214201	0.0165776		202.6	0.436153	0.0229356	0.100709	0.0190939		202.6	0.369867	0.0193056	0.193978	0.0202862		202.6	0.103401	0.0237623	0.0687677	0.0248768		202.6	0.195899	0.0242857	0.0480849	0.0229065		202.6	0.112949	0.0221692	0.0358109	0.0263376
202.8	0.214671	0.0213159	0.0210141	0.0163579		202.8	0.436613	0.0226008	0.100934	0.0194911		202.8	0.36982	0.0192881	0.194444	0.020418		202.8	0.10356	0.0237925	0.0690091	0.024858		202.8	0.196172	0.024217	0.0479252	0.0228127		202.8	0.113812	0.0222168	0.0358158	0.0259786
203	0.215045	0.021567	0.0207789	0.0163358		203	0.436536	0.0227656	0.100769	0.0197112		203	0.370021	0.0191289	0.194604	0.0209356		203	0.103589	0.0239624	0.0696977	0.0251352		203	0.196662	0.0239516	0.0477856	0.0232715		203	0.11395	0.0220794	0.0357758	0.025873
203.2	0.215077	0.0216553	0.0205477	0.0162832		203.2	0.436381	0.0227487	0.100858	0.0197052		203.2	0.370278	0.0192488	0.195173	0.0213161		203.2	0.104077	0.0240004	0.06988	0.0253797		203.2	0.196699	0.0240953	0.0477896	0.0235622		203.2	0.114217	0.0217541	0.0355864	0.0258795
203.4	0.215143	0.021555	0.0199492	0.0161888		203.4	0.436624	0.0229776	0.101086	0.0198002		203.4	0.370564	0.0192065	0.195378	0.0212631		203.4	0.104369	0.0245421	0.0701251	0.0253494		203.4	0.197004	0.0241895	0.0477823	0.0235292		203.4	0.114169	0.021953	0.0352619	0.0257109
203.6	0.215297	0.0215411	0.0194864	0.0158663		203.6	0.436748	0.0230816	0.100937	0.0199188		203.6	0.370559	0.0190021	0.195676	0.0216752		203.6	0.104566	0.0244939	0.0703295	0.0257233		203.6	0.196991	0.0240202	0.0479809	0.0237134		203.6	0.114144	0.0216582	0.0350153	0.0262334
203.8	0.215532	0.0216027	0.0194724	0.0156357		203.8	0.437069	0.0239999	0.101222	0.0202376		203.8	0.371004	0.0190028	0.195852	0.0220014		203.8	0.104955	0.0246628	0.0708419	0.025619		203.8	0.197081	0.0239113	0.0476521	0.0235742		203.8	0.113872	0.0216147	0.0345759	0.0267504
204	0.215819	0.0216023	0.0194577	0.0155339		204	0.436903	0.0240485	0.100854	0.0203543		204	0.371434	0.0188553	0.195834	0.0223793		204	0.104992	0.0243741	0.0709062	0.0256176		204	0.197382	0.0236231	0.0474416	0.0238194		204	0.11376	0.0212912	0.0343306	0.0269383
204.2	0.216377	0.0216651	0.01902	0.0158388		204.2	0.437354	0.0241968	0.100703	0.0199217		204.2	0.372015	0.0190778	0.195959	0.0224934		204.2	0.104793	0.024404	0.0708194	0.0254076		204.2	0.197634	0.0234553	0.0472987	0.0236505		204.2	0.113661	0.0213149	0.0347514	0.0268664
204.4	0.216212	0.0216442	0.018859	0.0157392		204.4	0.437797	0.0241962	0.100829	0.0199873		204.4	0.372375	0.0190777	0.195904	0.022745		204.4	0.104382	0.0239819	0.0709053	0.025199		204.4	0.198055	0.0237103	0.0474007	0.0236343		204.4	0.113678	0.0214705	0.0347123	0.0271213
204.6	0.21634	0.0213486	0.0187151	0.0158302		204.6	0.438233	0.0241859	0.100913	0.0198757		204.6	0.372694	0.0189329	0.196152	0.0225398		204.6	0.104447	0.0239622	0.0707011	0.025103		204.6	0.198326	0.0238456	0.0475733	0.0240814		204.6	0.113757	0.0217279	0.0348758	0.0273755
204.8	0.216687	0.0213695	0.0188865	0.0161587		204.8	0.43841	0.0239999	0.100986	0.0194789		204.8	0.372876	0.018897	0.196429	0.0226589		204.8	0.104372	0.0239741	0.0705224	0.0248172		204.8	0.198195	0.0236488	0.0475095	0.0243282		204.8	0.113972	0.0216177	0.035043	0.0272364
205	0.216397	0.0211827	0.018973	0.0161236		205	0.438639	0.0239518	0.101172	0.0189704		205	0.372979	0.0188505	0.196494	0.0224872		205	0.10406	0.0237842	0.0703338	0.0246553		205	0.19848	0.0236883	0.0477466	0.0239288		205	0.114559	0.0217257	0.0353068	0.0270756
205.2	0.216567	0.0210753	0.0187684	0.0165046		205.2	0.438764	0.0237924	0.101497	0.0189688		205.2	0.372864	0.0186583	0.196315	0.0222709		205.2	0.104098	0.0236684	0.0700958	0.0243724		205.2	0.198366	0.0235357	0.0478177	0.0240369		205.2	0.114624	0.0215877	0.0354923	0.0268184
205.4	0.216718	0.0207965	0.0189633	0.0165059		205.4	0.439172	0.0234853	0.102155	0.0186032		205.4	0.372896	0.0188624	0.196475	0.0219596		205.4	0.104109	0.0234129	0.0694921	0.0243081		205.4	0.198486	0.0233807	0.047567	0.0239417		205.4	0.114593	0.0218393	0.0356238	0.0269307
205.6	0.216975	0.0205549	0.0193693	0.0163745		205.6	0.439491	0.0235506	0.102543	0.0180078		205.6	0.37322	0.0189477	0.196597	0.0217		205.6	0.103944	0.0235212	0.0694804	0.0241318		205.6	0.198596	0.0234529	0.047432	0.0240323		205.6	0.11496	0.0218547	0.0354534	0.0267065
205.8	0.217	0.0209008	0.0197503	0.0165098		205.8	0.439804	0.0234643	0.102648	0.0179301		205.8	0.373715	0.0189646	0.196835	0.021293		205.8	0.103958	0.0237339	0.0696368	0.0240156		205.8	0.198393	0.023294	0.0476045	0.024314		205.8	0.115239	0.0221139	0.0355529	0.0266826
206	0.217218	0.0206209	0.0200909	0.0166897		206	0.440103	0.023024	0.102899	0.0179637		206	0.374222	0.0191197	0.197077	0.0209121		206	0.104139	0.0239981	0.0694522	0.0237307		206	0.198476	0.0234388	0.0477964	0.0244112		206	0.115228	0.0222696	0.035214	0.0266732
206.2	0.217455	0.0203102	0.0206205	0.0169627		206.2	0.440557	0.0228747	0.103114	0.0175998		206.2	0.374874	0.0191367	0.197068	0.0203135		206.2	0.104015	0.0239759	0.0694093	0.0237697		206.2	0.198362	0.0233719	0.0479818	0.0243456		206.2	0.115523	0.0223547	0.0355777	0.0265645
206.4	0.217645	0.0200129	0.0205262	0.0165888		206.4	0.441084	0.0230097	0.10297	0.0174254		206.4	0.374724	0.0192471	0.197574	0.0202537		206.4	0.104007	0.0239354	0.0692388	0.0241588		206.4	0.198229	0.0232964	0.0479809	0.0244166		206.4	0.116026	0.0223978	0.0357022	0.0266805
206.6	0.218015	0.0197719	0.0207419	0.0163686		206.6	0.441701	0.0230221	0.103237	0.0172379		206.6	0.375108	0.0191262	0.198241	0.0202851		206.6	0.104284	0.0241452	0.0693332	0.0243521		206.6	0.197961	0.0233389	0.0478485	0.0240751		206.6	0.116544	0.0221409	0.0359065	0.0264805
206.8	0.218136	0.0198653	0.0207271	0.0164395		206.8	0.441797	0.0232123	0.103437	0.0173806		206.8	0.375112	0.0193815	0.198429	0.0206691		206.8	0.104173	0.0242917	0.0694388	0.0244458		206.8	0.197868	0.0233352	0.0479763	0.0238679		206.8	0.116702	0.0221576	0.0360826	0.0266625
207	0.218097	0.0198853	0.0207676	0.0165907		207	0.441954	0.0231028	0.103237	0.0173075		207	0.375251	0.0191848	0.198058	0.0210475		207	0.104762	0.0244718	0.0693589	0.0249411		207	0.197848	0.0234511	0.0482867	0.023851		207	0.116704	0.0220981	0.0360562	0.0265193
207.2	0.217818	0.0199288	0.0205906	0.016596		207.2	0.442188	0.0229195	0.103006	0.0174774		207.2	0.375582	0.0189428	0.198675	0.0212261		207.2	0.10519	0.0245815	0.0692125	0.0253726		207.2	0.197886	0.0235309	0.0485559	0.0236849		207.2	0.116895	0.022004	0.0360221	0.0267362
207.4	0.217916	0.0202157	0.0205694	0.0165168		207.4	0.442539	0.0231613	0.103071	0.0174253		207.4	0.375385	0.0190212	0.199068	0.0211646		207.4	0.105477	0.0247108	0.0693322	0.0257268		207.4	0.198025	0.0235277	0.0487127	0.0233209		207.4	0.11687	0.0220443	0.0363301	0.0270314
207.6	0.218277	0.0205101	0.0203263	0.0163438		207.6	0.442745	0.0236271	0.10287	0.0174081		207.6	0.375605	0.019357	0.199263	0.0216439		207.6	0.1058	0.0243402	0.0694168	0.025804		207.6	0.198216	0.0234384	0.0484535	0.0230432		207.6	0.116896	0.0213093	0.0365949	0.0272494
207.8	0.218884	0.0207433	0.020404	0.0163905		207.8	0.442946	0.0239692	0.103054	0.0178497		207.8	0.375839	0.0196959	0.199167	0.0219078		207.8	0.105859	0.0244549	0.0695232	0.0255392		207.8	0.198314	0.0232136	0.0483066	0.0227544		207.8	0.116756	0.0209812	0.0366807	0.0272081
208	0.219412	0.0212037	0.0202784	0.0166883		208	0.443058	0.0238315	0.102708	0.0180536		208	0.375927	0.019789	0.199487	0.0220744		208	0.105825	0.0240593	0.0695894	0.0255904		208	0.198584	0.0232301	0.0483273	0.0227928		208	0.11681	0.0210972	0.0369229	0.0271749
208.2	0.219802	0.0217152	0.0201918	0.0166986		208.2	0.443589	0.0239328	0.102752	0.0180924		208.2	0.375894	0.0197685	0.199629	0.0222131		208.2	0.105639	0.0242192	0.0698949	0.0254149		208.2	0.198943	0.0233108	0.0484366	0.0228571		208.2	0.117089	0.0210967	0.0372914	0.0271105
208.4	0.219855	0.0220274	0.0200329	0.0165423		208.4	0.44385	0.0242157	0.102742	0.0185222		208.4	0.375867	0.0197301	0.19964	0.0220744		208.4	0.105607	0.0238993	0.0700199	0.0251378		208.4	0.199301	0.0235877	0.0485345	0.0230197		208.4	0.117018	0.0210418	0.0374071	0.0268372
208.6	0.220368	0.0221452	0.0201161	0.0167332		208.6	0.443663	0.02416	0.102469	0.0191808		208.6	0.376196	0.0198427	0.199825	0.0217318		208.6	0.106039	0.0241963	0.0698728	0.0248466		208.6	0.199558	0.0233862	0.0485853	0.0229733		208.6	0.117522	0.0209408	0.0374126	0.0266226
208.8	0.220748	0.0223523	0.0199972	0.0170269		208.8	0.443838	0.0241874	0.102474	0.0194029		208.8	0.376448	0.0200903	0.199603	0.0217496		208.8	0.105771	0.0236258	0.0699543	0.0242677		208.8	0.199901	0.0231929	0.0485494	0.0230272		208.8	0.117822	0.02095	0.0371676	0.0265814
209	0.220982	0.0222472	0.0199388	0.0167105		209	0.443728	0.0242763	0.102516	0.019728		209	0.37622	0.0203402	0.199078	0.0213846		209	0.105508	0.0232398	0.0702436	0.0241507		209	0.200145	0.023534	0.0486115	0.0229521		209	0.118074	0.021042	0.0369678	0.0266083
209.2	0.221409	0.0221178	0.0195832	0.0165137		209.2	0.444011	0.024027	0.102722	0.0199471		209.2	0.376235	0.0201367	0.198855	0.021645		209.2	0.105711	0.0229658	0.0705544	0.0239753		209.2	0.200449	0.0234084	0.0485922	0.0232427		209.2	0.117664	0.0212613	0.0370176	0.026506
209.4	0.221258	0.0218236	0.0195752	0.0166439		209.4	0.444392	0.0237409	0.103373	0.02019		209.4	0.376542	0.0201088	0.198763	0.0212242		209.4	0.105612	0.0228622	0.0706258	0.0238587		209.4	0.200775	0.0236392	0.0481254	0.023134		209.4	0.117655	0.0214721	0.0367653	0.0264627
209.6	0.221205	0.0220594	0.0195825	0.0166934		209.6	0.444738	0.0236585	0.103613	0.0200507		209.6	0.377108	0.0199579	0.198361	0.02107		209.6	0.10561	0.0227429	0.0709916	0.0237338		209.6	0.200724	0.0240562	0.0483075	0.0232917		209.6	0.117443	0.0214537	0.0365099	0.0258914
209.8	0.22149	0.0222519	0.0193483	0.0168901		209.8	0.444985	0.023425	0.103547	0.0200305		209.8	0.377041	0.0198765	0.198481	0.0209626		209.8	0.105672	0.0226721	0.071066	0.0233747		209.8	0.200771	0.0240477	0.0487398	0.0235083		209.8	0.117215	0.0212212	0.0365402	0.0261017
210	0.221471	0.0218093	0.0196818	0.0169469		210	0.445174	0.0232025	0.104007	0.0197918		210	0.377609	0.0197876	0.198365	0.0208268		210	0.105702	0.0224392	0.0714426	0.0235072		210	0.200867	0.0243425	0.0489752	0.0234434		210	0.117033	0.0212419	0.0364063	0.02619
210.2	0.221905	0.021843	0.0197384	0.0170252		210.2	0.445609	0.0233255	0.104297	0.0193582		210.2	0.378105	0.0195754	0.198352	0.0206118		210.2	0.105729	0.0223341	0.0716559	0.0239736		210.2	0.201066	0.0243733	0.0488813	0.0235625		210.2	0.11719	0.0212504	0.0366188	0.0263008
210.4	0.221909	0.021816	0.0198309	0.0169376		210.4	0.445855	0.0233655	0.104239	0.0194004		210.4	0.378098	0.0195602	0.198875	0.0206952		210.4	0.10653	0.0221969	0.0717772	0.0238188		210.4	0.201084	0.0241916	0.0487155	0.0236946		210.4	0.117376	0.0215386	0.036493	0.0262405
210.6	0.221753	0.0215499	0.0199854	0.017234		210.6	0.446079	0.0234733	0.104622	0.0192025		210.6	0.378653	0.019249	0.199126	0.0207861		210.6	0.106891	0.0218518	0.0715627	0.0238408		210.6	0.201179	0.024141	0.048705	0.0233987		210.6	0.117589	0.0213396	0.0361537	0.0262247
210.8	0.221763	0.0215732	0.0201063	0.0171508		210.8	0.446019	0.0232539	0.104401	0.0190485		210.8	0.378781	0.0191461	0.199219	0.0207531		210.8	0.10699	0.0218276	0.0712333	0.0238107		210.8	0.201623	0.0243791	0.0491494	0.0236936		210.8	0.117535	0.0215572	0.0360091	0.0263813
211	0.221528	0.0215953	0.0199029	0.0175072		211	0.446364	0.0228462	0.104348	0.0186622		211	0.379037	0.018713	0.199318	0.0210381		211	0.107303	0.021953	0.0710881	0.0242287		211	0.201682	0.0240384	0.049325	0.0234296		211	0.118038	0.0215573	0.0357222	0.0265039
211.2	0.221705	0.0214518	0.019735	0.017383		211.2	0.446742	0.0230296	0.10429	0.0183426		211.2	0.379722	0.018902	0.200225	0.0210019		211.2	0.107323	0.0219304	0.0708756	0.0244062		211.2	0.201847	0.0236696	0.0490989	0.0232918		211.2	0.118262	0.0214385	0.0357515	0.0265341
211.4	0.221972	0.0214785	0.0198724	0.0173073		211.4	0.446874	0.0230278	0.104389	0.0183189		211.4	0.379982	0.019408	0.20056	0.0211429		211.4	0.107358	0.022198	0.0706319	0.0245593		211.4	0.201986	0.0238382	0.0489492	0.0232285		211.4	0.118256	0.0211725	0.0359641	0.0268458
211.6	0.222281	0.0216495	0.019813	0.0172531		211.6	0.446926	0.0229708	0.104325	0.0184631		211.6	0.38035	0.0196416	0.200758	0.021177		211.6	0.107021	0.0222863	0.0704245	0.0245489		211.6	0.20196	0.0239575	0.0487316	0.023277		211.6	0.117998	0.0210759	0.0360102	0.0270475
211.8	0.222779	0.0215337	0.0198815	0.0168194		211.8	0.446726	0.0231457	0.104506	0.0185606		211.8	0.380561	0.0196934	0.200971	0.0212699		211.8	0.106978	0.022649	0.0702815	0.024649		211.8	0.201707	0.0238581	0.048709	0.0233615		211.8	0.117883	0.021086	0.0361812	0.027031
212	0.223082	0.0215087	0.0204602	0.0168014		212	0.447028	0.0231702	0.104502	0.0184315		212	0.380726	0.0198672	0.201197	0.0216838		212	0.107043	0.0228756	0.0701786	0.0248291		212	0.201982	0.0239128	0.0484861	0.0235145		212	0.118073	0.0209933	0.0359366	0.0270392
212.2	0.223409	0.0213757	0.0208628	0.0166283		212.2	0.44728	0.0232239	0.104542	0.0186207		212.2	0.380992	0.019749	0.201096	0.0221036		212.2	0.106971	0.0233087	0.0701109	0.0250046		212.2	0.202202	0.0238057	0.0487546	0.0234586		212.2	0.118083	0.0205106	0.0357016	0.0270671
212.4	0.223575	0.0212707	0.0206115	0.0165651		212.4	0.44758	0.0232244	0.104557	0.0187638		212.4	0.38143	0.0199071	0.201081	0.0223183		212.4	0.106929	0.02328	0.0696327	0.0247205		212.4	0.202271	0.0240014	0.0489464	0.023549		212.4	0.117823	0.0202003	0.035714	0.0271608
212.6	0.223803	0.0211478	0.0206346	0.0166815		212.6	0.447947	0.0228894	0.104809	0.0187811		212.6	0.381923	0.0202089	0.201044	0.0223608		212.6	0.106997	0.0234732	0.0697071	0.024732		212.6	0.202201	0.0240772	0.0491327	0.023171		212.6	0.118002	0.0202137	0.035455	0.0272608
212.8	0.223962	0.0211687	0.0204749	0.0166058		212.8	0.448134	0.0228985	0.105319	0.0186774		212.8	0.382094	0.0203404	0.201311	0.0227404		212.8	0.106916	0.0233296	0.0698679	0.024854		212.8	0.202325	0.024122	0.0491468	0.0232097		212.8	0.117796	0.0202322	0.0358256	0.0273607
213	0.223971	0.0206892	0.0205244	0.0163609		213	0.448108	0.0229473	0.105091	0.0187519		213	0.382304	0.0201934	0.201393	0.0231301		213	0.107006	0.0236955	0.0700328	0.0252789		213	0.202324	0.0245554	0.049128	0.023085		213	0.117523	0.02019	0.0360641	0.0272669
213.2	0.224092	0.0206452	0.0207803	0.0159269		213.2	0.448583	0.0228542	0.105231	0.0182857		213.2	0.382919	0.0195494	0.201733	0.0232245		213.2	0.10737	0.0237836	0.0703507	0.0255264		213.2	0.202636	0.0243956	0.0491846	0.0229036		213.2	0.117269	0.020131	0.0360594	0.0271231
213.4	0.22366	0.0207037	0.0207999	0.0162107		213.4	0.44901	0.0232498	0.105469	0.01805		213.4	0.382863	0.0194527	0.20203	0.0231137		213.4	0.107434	0.0238284	0.0705542	0.0254929		213.4	0.202311	0.0247931	0.0490382	0.0228395		213.4	0.117445	0.0201881	0.0361935	0.0269345
213.6	0.223917	0.0205399	0.0208495	0.0160088		213.6	0.449298	0.023641	0.105416	0.0176044		213.6	0.383087	0.0193339	0.20228	0.0229205		213.6	0.107567	0.0235058	0.0708623	0.0255874		213.6	0.202418	0.0250099	0.0492247	0.0227347		213.6	0.11742	0.0200808	0.0365828	0.0267177
213.8	0.224235	0.0204065	0.0206356	0.0162778		213.8	0.449653	0.0238555	0.105449	0.0174128		213.8	0.38313	0.0194288	0.202745	0.0224568		213.8	0.107521	0.0235534	0.0710883	0.0253449		213.8	0.202699	0.0251265	0.0495365	0.0228976		213.8	0.117661	0.0200736	0.0364899	0.0268034
214	0.224323	0.0208418	0.0211063	0.016254		214	0.45012	0.0238722	0.105719	0.0175788		214	0.383199	0.0191516	0.203003	0.0219324		214	0.107854	0.023481	0.0715731	0.0258154		214	0.202915	0.0251121	0.0495342	0.0229618		214	0.117968	0.0203126	0.036724	0.0268002
214.2	0.224813	0.0209296	0.0210849	0.0164297		214.2	0.450574	0.0237853	0.105756	0.0174059		214.2	0.383255	0.0190833	0.203302	0.0218432		214.2	0.10795	0.0233109	0.0717847	0.0254949		214.2	0.203091	0.0248608	0.0493392	0.023337		214.2	0.118533	0.0205885	0.0367604	0.0267826
214.4	0.224404	0.0209801	0.0210044	0.0166484		214.4	0.451092	0.0238599	0.105732	0.0174294		214.4	0.383346	0.018864	0.203584	0.0214653		214.4	0.108361	0.0229018	0.0717066	0.0250063		214.4	0.203101	0.0245492	0.0493902	0.0238259		214.4	0.118925	0.0209398	0.0369872	0.026514
214.6	0.224531	0.0211181	0.0210887	0.0166442		214.6	0.451425	0.0240963	0.105745	0.0172472		214.6	0.383766	0.0186914	0.2039	0.0211546		214.6	0.108042	0.0226981	0.0715862	0.0252301		214.6	0.203428	0.0242698	0.0495835	0.0238403		214.6	0.119469	0.0209805	0.0370937	0.0264009
214.8	0.224901	0.0211246	0.0210809	0.0168206		214.8	0.45171	0.024145	0.105668	0.0173416		214.8	0.383906	0.0184245	0.204092	0.0207466		214.8	0.107812	0.0227839	0.0716607	0.0250595		214.8	0.203491	0.0243098	0.049596	0.0240349		214.8	0.119908	0.02148	0.0371492	0.0266895
215	0.225166	0.0212389	0.0209846	0.0172536		215	0.452275	0.0242056	0.105814	0.017253		215	0.384229	0.0185364	0.204086	0.0207315		215	0.107752	0.022931	0.0716573	0.0251886		215	0.203347	0.0241184	0.0494773	0.0237849		215	0.120438	0.0215788	0.0371864	0.0265774
215.2	0.225422	0.0214534	0.0207723	0.0170872		215.2	0.452439	0.0242817	0.105867	0.0178936		215.2	0.38448	0.0191096	0.204338	0.0201978		215.2	0.107676	0.0231446	0.0713962	0.0251997		215.2	0.203645	0.0242621	0.0494067	0.0238483		215.2	0.120343	0.0216828	0.0370369	0.0265464
215.4	0.225435	0.0216769	0.0211812	0.0173399		215.4	0.452367	0.0241774	0.105913	0.0186524		215.4	0.384882	0.0194548	0.204413	0.0202411		215.4	0.107667	0.0233991	0.0713397	0.025128		215.4	0.203874	0.024412	0.049412	0.0240617		215.4	0.120102	0.0218598	0.0370159	0.0269063
215.6	0.225682	0.0216134	0.0214429	0.0173233		215.6	0.452553	0.0243193	0.106089	0.018902		215.6	0.384908	0.0196039	0.204285	0.019787		215.6	0.107495	0.0236597	0.071368	0.0250105		215.6	0.203643	0.0244909	0.0496743	0.0239608		215.6	0.119922	0.0220494	0.0366936	0.0271262
215.8	0.226028	0.0214907	0.0213866	0.0171834		215.8	0.452839	0.0244863	0.106139	0.0191402		215.8	0.384887	0.0198187	0.204191	0.0200497		215.8	0.107787	0.0238121	0.0713325	0.0247218		215.8	0.204172	0.0243996	0.0495159	0.0238884		215.8	0.120104	0.0221425	0.0367216	0.0269677
216	0.226227	0.0217661	0.0216536	0.0173146		216	0.453289	0.0243876	0.106296	0.0194389		216	0.385039	0.0199026	0.203838	0.0202987		216	0.107886	0.0241104	0.0713033	0.0248053		216	0.204538	0.02452	0.0495079	0.0240827		216	0.12005	0.0222125	0.0360733	0.0274886
216.2	0.226359	0.0219636	0.0216645	0.0171915		216.2	0.453415	0.0241522	0.106301	0.0194931		216.2	0.385518	0.0197113	0.203516	0.0208783		216.2	0.108053	0.0242147	0.0715054	0.0247898		216.2	0.204582	0.0244818	0.0499751	0.023925		216.2	0.120095	0.0222706	0.0361898	0.0275945
216.4	0.226157	0.0221964	0.021414	0.017093		216.4	0.45391	0.0238935	0.106511	0.0192074		216.4	0.386066	0.0200435	0.203416	0.0211284		216.4	0.108204	0.0241471	0.0716243	0.0247056		216.4	0.204576	0.0246757	0.0503082	0.0236975		216.4	0.120048	0.022225	0.0361401	0.0277742
216.6	0.226285	0.0220365	0.0215782	0.0167473		216.6	0.45404	0.0240224	0.106783	0.0190826		216.6	0.386492	0.0199844	0.203868	0.0214838		216.6	0.108165	0.0243367	0.0720262	0.0248933		216.6	0.204851	0.0246919	0.0502477	0.0233594		216.6	0.119988	0.0223608	0.0362906	0.027875
216.8	0.226427	0.0218083	0.021438	0.0167464		216.8	0.453834	0.0238409	0.107061	0.0190377		216.8	0.387181	0.0198696	0.204156	0.0222139		216.8	0.108579	0.0246284	0.072182	0.0249598		216.8	0.205227	0.024681	0.0499415	0.02335		216.8	0.119868	0.0219866	0.0365292	0.0280632
217	0.226227	0.0215977	0.0216284	0.0166623		217	0.453916	0.0237097	0.10686	0.0185589		217	0.387516	0.0199247	0.204104	0.0225568		217	0.108593	0.0249448	0.0724424	0.02522		217	0.205506	0.0248433	0.0497878	0.023219		217	0.119817	0.021743	0.036191	0.0281298
217.2	0.226302	0.0217769	0.0217295	0.0162644		217.2	0.45396	0.0237194	0.106859	0.0181481		217.2	0.388063	0.0197763	0.204382	0.0228312		217.2	0.108561	0.0249744	0.0730858	0.0251905		217.2	0.205865	0.0249223	0.0497913	0.0232882		217.2	0.120149	0.0214914	0.0360249	0.0280312
217.4	0.226263	0.0216887	0.0213128	0.016545		217.4	0.454216	0.0237262	0.106891	0.0181313		217.4	0.387908	0.0201003	0.204523	0.0231114		217.4	0.108481	0.0250452	0.073417	0.0252675		217.4	0.205747	0.0250846	0.0498417	0.0233321		217.4	0.120326	0.0213478	0.0363663	0.027863
217.6	0.226402	0.0217255	0.0211891	0.0162897		217.6	0.454212	0.0236244	0.106986	0.0181525		217.6	0.388358	0.0200455	0.204654	0.0229656		217.6	0.108287	0.0252076	0.0735732	0.0252535		217.6	0.206106	0.0248745	0.0498934	0.0231757		217.6	0.120225	0.0209565	0.0361991	0.0276995
217.8	0.226298	0.0220162	0.0211259	0.0165645		217.8	0.45441	0.023199	0.107027	0.0178247		217.8	0.388315	0.0199891	0.204783	0.0229713		217.8	0.108216	0.0250606	0.073808	0.0250327		217.8	0.206347	0.0247611	0.0501312	0.0233273		217.8	0.120362	0.0204456	0.03594	0.0276094
218	0.22631	0.0224271	0.0211343	0.0164814		218	0.454719	0.0224692	0.107363	0.0176583		218	0.388258	0.019851	0.205114	0.0229802		218	0.108408	0.0248874	0.073798	0.0254042		218	0.206455	0.0248439	0.0502236	0.0231227		218	0.12072	0.0200829	0.0360786	0.027688
218.2	0.226436	0.022028	0.021045	0.0164964		218.2	0.454802	0.0225224	0.107407	0.0173047		218.2	0.38862	0.0196729	0.20499	0.0229035		218.2	0.108399	0.0245589	0.0739718	0.0252619		218.2	0.206517	0.0248237	0.0500971	0.0234184		218.2	0.120927	0.020113	0.0361927	0.0272525
218.4	0.226352	0.022297	0.0210109	0.0166018		218.4	0.4552	0.0228905	0.107721	0.0171987		218.4	0.388789	0.0195336	0.205235	0.0227282		218.4	0.108646	0.0243344	0.0736267	0.0254891		218.4	0.20653	0.0248878	0.0501119	0.0234596		218.4	0.120834	0.0197163	0.0364389	0.0269465
218.6	0.226342	0.0221817	0.0213766	0.0166213		218.6	0.455475	0.0228104	0.107838	0.0174274		218.6	0.38901	0.0195732	0.205413	0.0227905		218.6	0.108825	0.0245036	0.0737079	0.025815		218.6	0.20642	0.0248611	0.0501881	0.0233039		218.6	0.120713	0.0198219	0.0366868	0.0269596
218.8	0.226547	0.0221737	0.0215267	0.0166623		218.8	0.455647	0.0226268	0.107962	0.0174095		218.8	0.388856	0.0194166	0.205028	0.0224433		218.8	0.109045	0.0241491	0.073516	0.0259409		218.8	0.206594	0.0251555	0.0500577	0.0234744		218.8	0.120565	0.019842	0.0367774	0.0269819
219	0.226353	0.0221548	0.0217117	0.0167596		219	0.456055	0.0228974	0.107899	0.017605		219	0.388921	0.0198147	0.204905	0.0223958		219	0.109145	0.0241105	0.0733414	0.0258846		219	0.206615	0.0254031	0.0501606	0.023535		219	0.120635	0.0195124	0.036779	0.0267953
219.2	0.226391	0.0222321	0.0219407	0.0165832		219.2	0.456224	0.0228975	0.107927	0.0183711		219.2	0.388827	0.0199472	0.20514	0.0219424		219.2	0.109133	0.0237833	0.0733434	0.0260606		219.2	0.206715	0.0255769	0.0500961	0.023508		219.2	0.120554	0.0194961	0.0365374	0.0271971
219.4	0.226609	0.0219681	0.0220037	0.0168334		219.4	0.456372	0.0231285	0.107776	0.0181854		219.4	0.389156	0.0202595	0.205184	0.0218948		219.4	0.109104	0.0235082	0.0733115	0.0260251		219.4	0.206567	0.0257475	0.0500203	0.0239545		219.4	0.120534	0.0195615	0.0367246	0.0273478
219.6	0.226574	0.0217096	0.0222307	0.0166061		219.6	0.456979	0.0233742	0.107884	0.0180464		219.6	0.388996	0.0201507	0.20511	0.0215397		219.6	0.109185	0.0233703	0.0731917	0.0258846		219.6	0.206619	0.0259443	0.0502426	0.0239496		219.6	0.120733	0.01981	0.0368772	0.0276032
219.8	0.226885	0.0220702	0.0220464	0.0165385		219.8	0.457346	0.0235745	0.107973	0.0180104		219.8	0.388819	0.0197	0.205428	0.0214671		219.8	0.109219	0.02344	0.0732942	0.0258703		219.8	0.206963	0.0261328	0.0502476	0.0242247		219.8	0.120949	0.02018	0.0372185	0.02773
220	0.227203	0.0222166	0.0220301	0.016334		220	0.4575	0.0236739	0.107918	0.0178833		220	0.389138	0.0196309	0.205526	0.0210405		220	0.109395	0.0234743	0.0732057	0.0262081		220	0.206764	0.0263379	0.0502614	0.0242029		220	0.12092	0.0203392	0.0371526	0.0280196
220.2	0.227647	0.0217685	0.0219712	0.016549		220.2	0.457751	0.0235317	0.107807	0.0177272		220.2	0.38929	0.0197871	0.205521	0.0210228		220.2	0.109525	0.0235206	0.0731769	0.0264103		220.2	0.206792	0.0262173	0.0502828	0.0239652		220.2	0.121096	0.0205336	0.0376736	0.0277936
220.4	0.227696	0.0216979	0.021613	0.0164289		220.4	0.458346	0.0236084	0.107742	0.017794		220.4	0.389592	0.019465	0.206161	0.020999		220.4	0.109301	0.0234159	0.07326	0.0264556		220.4	0.207219	0.0261673	0.0500563	0.0237682		220.4	0.121444	0.0202255	0.0378431	0.027985
220.6	0.228367	0.0215683	0.0213961	0.016326		220.6	0.458594	0.0237655	0.107696	0.0177185		220.6	0.389681	0.0189754	0.206905	0.0210071		220.6	0.109014	0.0236424	0.073184	0.0263615		220.6	0.207546	0.0258595	0.0496327	0.0239926		220.6	0.121709	0.0202938	0.0382556	0.0280027
220.8	0.22881	0.0213556	0.021002	0.0163229		220.8	0.458817	0.0235337	0.107838	0.0175899		220.8	0.389907	0.0187968	0.207083	0.0209182		220.8	0.109033	0.0238901	0.0731808	0.0264841		220.8	0.207856	0.0256094	0.049653	0.0238945		220.8	0.121842	0.0200952	0.0381408	0.0277224
221	0.22907	0.0214188	0.0208906	0.0162127		221	0.458927	0.0233378	0.107902	0.0177077		221	0.389787	0.0190241	0.207543	0.0206495		221	0.108595	0.0241332	0.0735094	0.0267198		221	0.208293	0.0254922	0.0500079	0.0240904		221	0.122191	0.0203927	0.0380722	0.0274376
221.2	0.229406	0.0217203	0.0205323	0.0160533		221.2	0.458924	0.0233601	0.107815	0.0179088		221.2	0.389984	0.0186981	0.207838	0.0207718		221.2	0.108484	0.0243156	0.0739805	0.0264933		221.2	0.208586	0.0253031	0.0500355	0.0241038		221.2	0.122381	0.0204324	0.0381806	0.0272388
221.4	0.229537	0.0216159	0.0202038	0.0160619		221.4	0.459067	0.0232621	0.107599	0.0179986		221.4	0.389917	0.0184676	0.208015	0.0206426		221.4	0.108575	0.0243814	0.0735714	0.0265653		221.4	0.208548	0.0250539	0.0503188	0.0239712		221.4	0.122243	0.0203414	0.0381619	0.0272363
221.6	0.22991	0.0219928	0.0200051	0.0162262		221.6	0.459133	0.0233675	0.107487	0.0180584		221.6	0.390075	0.0181967	0.208503	0.0205865		221.6	0.108626	0.0242838	0.0734085	0.0266687		221.6	0.208886	0.0248907	0.0506717	0.0237118		221.6	0.122357	0.0203515	0.0376243	0.0270471
221.8	0.230185	0.0220573	0.0199357	0.016485		221.8	0.459384	0.023366	0.107332	0.0179559		221.8	0.390279	0.018433	0.208559	0.0210603		221.8	0.108915	0.0240576	0.0736367	0.0265456		221.8	0.209249	0.0247909	0.0509164	0.0237921		221.8	0.122712	0.0203427	0.0376882	0.0266488
222	0.23036	0.0221321	0.0198225	0.0161302		222	0.459393	0.0236678	0.10756	0.0180532		222	0.390489	0.0182402	0.208571	0.0210154		222	0.108921	0.0241231	0.0734451	0.0261127		222	0.209477	0.0246951	0.0510497	0.0234642		222	0.122719	0.0204514	0.0375916	0.0265521
222.2	0.230768	0.0216822	0.0201382	0.0160854		222.2	0.459518	0.0239645	0.107392	0.0181604		222.2	0.390608	0.0180737	0.208484	0.0214834		222.2	0.109203	0.0241285	0.0738432	0.0259768		222.2	0.209997	0.0243538	0.0513412	0.0236412		222.2	0.122628	0.0202674	0.0375878	0.0263337
222.4	0.230584	0.0216479	0.0206198	0.0164444		222.4	0.459942	0.0238889	0.107347	0.0183925		222.4	0.390818	0.0179807	0.208709	0.0223228		222.4	0.109337	0.0242361	0.07379	0.0257463		222.4	0.210245	0.0241079	0.0515038	0.0238854		222.4	0.122564	0.0201745	0.0377365	0.0267475
222.6	0.230547	0.0211908	0.0206844	0.0164873		222.6	0.460317	0.0235633	0.107253	0.0185051		222.6	0.391339	0.0181859	0.208416	0.0224722		222.6	0.109547	0.0241989	0.0739776	0.0255047		222.6	0.210204	0.0236581	0.051591	0.0241511		222.6	0.122535	0.0203499	0.0378989	0.0268718
222.8	0.230773	0.0212329	0.0210676	0.0166114		222.8	0.46041	0.0235219	0.107203	0.0185163		222.8	0.391509	0.0180771	0.208319	0.0229121		222.8	0.109447	0.0240306	0.073946	0.0250941		222.8	0.210333	0.0236615	0.0514867	0.024112		222.8	0.122686	0.0203345	0.0378829	0.0267863
223	0.230636	0.0211203	0.0211892	0.0169367		223	0.460644	0.0239841	0.107044	0.0184547		223	0.391968	0.0183173	0.208413	0.0234832		223	0.109247	0.0242182	0.0739962	0.0247703		223	0.210199	0.0236493	0.0511901	0.0244637		223	0.12309	0.0203059	0.0380262	0.0268764
223.2	0.230927	0.0210931	0.0214387	0.0168564		223.2	0.460727	0.0235111	0.107028	0.0181509		223.2	0.39243	0.0183117	0.208561	0.0232103		223.2	0.109226	0.0242573	0.0739489	0.0247169		223.2	0.210455	0.0235818	0.0506267	0.024189		223.2	0.123286	0.0200627	0.0378808	0.0271633
223.4	0.230803	0.0206812	0.0214775	0.0173153		223.4	0.460985	0.0236337	0.106902	0.0176529		223.4	0.393419	0.0184399	0.208874	0.0234097		223.4	0.109357	0.0247314	0.0739487	0.024578		223.4	0.210512	0.0235491	0.050355	0.0243283		223.4	0.123471	0.0196174	0.0380429	0.0269379
223.6	0.230553	0.0206713	0.0219023	0.0170911		223.6	0.461548	0.0235169	0.107035	0.0177698		223.6	0.393798	0.018033	0.209257	0.022906		223.6	0.1097	0.0249558	0.0738846	0.0248712		223.6	0.210405	0.0235893	0.0502476	0.02382		223.6	0.123827	0.0193606	0.0382005	0.027083
223.8	0.230718	0.0205982	0.0217221	0.0174536		223.8	0.462048	0.0233199	0.107154	0.0178369		223.8	0.393943	0.0180191	0.209322	0.0226183		223.8	0.109799	0.0252034	0.0737826	0.0254178		223.8	0.210167	0.0239714	0.0501945	0.0237144		223.8	0.123795	0.0193458	0.0381588	0.0270182
224	0.230944	0.0204633	0.0216247	0.0176337		224	0.462275	0.023202	0.106998	0.0176053		224	0.394344	0.0185147	0.209423	0.022395		224	0.109813	0.0252183	0.073588	0.0257342		224	0.209996	0.0241599	0.0497024	0.0233659		224	0.123569	0.0190668	0.0384331	0.0267497
224.2	0.231606	0.0204073	0.0215284	0.017932		224.2	0.462711	0.0229784	0.107248	0.0177278		224.2	0.394533	0.0186044	0.209557	0.0226967		224.2	0.109781	0.025254	0.0735192	0.0257556		224.2	0.209914	0.0243916	0.0494281	0.0232659		224.2	0.123597	0.0188669	0.038699	0.0267819
224.4	0.231958	0.0202612	0.0214937	0.018019		224.4	0.463135	0.0228124	0.10759	0.017836		224.4	0.394995	0.0182099	0.209986	0.0224307		224.4	0.109735	0.0253898	0.0731798	0.0256882		224.4	0.210402	0.0245159	0.0492217	0.0231693		224.4	0.124053	0.0185697	0.0387171	0.0269595
224.6	0.232232	0.0203297	0.0216504	0.0179278		224.6	0.463491	0.0224322	0.108055	0.0179258		224.6	0.3951	0.0183963	0.210541	0.0219134		224.6	0.109843	0.0254373	0.0730855	0.0259358		224.6	0.210305	0.0243895	0.0492387	0.0232064		224.6	0.124215	0.0186415	0.0388704	0.0270864
224.8	0.232032	0.02011	0.0215181	0.0178435		224.8	0.463778	0.0224117	0.108465	0.0179294		224.8	0.395434	0.0183655	0.210808	0.0216439		224.8	0.109917	0.0252823	0.0732971	0.0260891		224.8	0.210438	0.024743	0.0492443	0.0229886		224.8	0.124181	0.0189486	0.0387641	0.0271691
225	0.231946	0.0201234	0.0210351	0.0179254		225	0.464257	0.022426	0.108865	0.0182477		225	0.395599	0.0186109	0.211134	0.0214643		225	0.109937	0.025262	0.0735151	0.0260363		225	0.210697	0.0249556	0.0492777	0.0232077		225	0.124186	0.0193332	0.0390663	0.027233
225.2	0.231941	0.0203011	0.0208269	0.0176937		225.2	0.464795	0.0224986	0.108795	0.018364		225.2	0.395878	0.0182067	0.211228	0.0213001		225.2	0.110094	0.0250654	0.0735592	0.026212		225.2	0.21079	0.0250774	0.0492932	0.0228096		225.2	0.124256	0.0192192	0.0392763	0.0272237
225.4	0.231899	0.0202798	0.0205504	0.0177793		225.4	0.465228	0.0227226	0.109004	0.0180307		225.4	0.396403	0.0183459	0.211396	0.0210606		225.4	0.110267	0.0247176	0.0734919	0.0265257		225.4	0.210921	0.0252256	0.0496563	0.0225726		225.4	0.124165	0.0192708	0.0393116	0.0270668
225.6	0.232156	0.0206612	0.0201275	0.0179774		225.6	0.465748	0.0226087	0.109195	0.0179655		225.6	0.396846	0.0183038	0.211703	0.0212312		225.6	0.110433	0.0245685	0.0738896	0.0262307		225.6	0.211066	0.0251362	0.0497185	0.0225464		225.6	0.123958	0.0195925	0.0395243	0.0269229
225.8	0.232137	0.0207454	0.0199551	0.0176698		225.8	0.46608	0.0228133	0.109352	0.0179945		225.8	0.397015	0.0183009	0.211489	0.0214575		225.8	0.110802	0.024424	0.0747385	0.0258277		225.8	0.211317	0.024828	0.0496965	0.0229362		225.8	0.124058	0.0197828	0.0397093	0.0269149
226	0.232096	0.020836	0.0200484	0.0176139		226	0.466226	0.0226593	0.109391	0.0177206		226	0.397003	0.0181146	0.211655	0.0214974		226	0.110853	0.0241026	0.0748489	0.0258162		226	0.211768	0.0248619	0.0499781	0.0227468		226	0.124325	0.0197121	0.0395332	0.0273352
226.2	0.232318	0.0208354	0.0201262	0.0176205		226.2	0.466788	0.0224196	0.109612	0.017323		226.2	0.397136	0.0179116	0.211824	0.0219687		226.2	0.110979	0.0238678	0.0756255	0.0258795		226.2	0.212329	0.0250497	0.0504788	0.0229434		226.2	0.124521	0.0199633	0.0396567	0.0272705
226.4	0.232488	0.021064	0.0202814	0.0179594		226.4	0.467355	0.0224558	0.109309	0.0170694		226.4	0.397164	0.0178926	0.211863	0.0219931		226.4	0.110937	0.0236969	0.0755552	0.0256137		226.4	0.212476	0.0250004	0.0508369	0.0231177		226.4	0.124608	0.0203515	0.0399437	0.027808
226.6	0.232805	0.021113	0.0199876	0.0175899		226.6	0.467507	0.0225014	0.109464	0.0171151		226.6	0.397243	0.0178033	0.211923	0.0220091		226.6	0.111128	0.0233631	0.0758587	0.0252712		226.6	0.212186	0.0248974	0.0507568	0.0231929		226.6	0.12481	0.0206003	0.039907	0.0276207
226.8	0.232911	0.0212926	0.0201956	0.0174644		226.8	0.467728	0.0224369	0.109425	0.0169856		226.8	0.3973	0.0173878	0.212185	0.0223654		226.8	0.111027	0.023279	0.0755648	0.0251161		226.8	0.212612	0.0247351	0.0508274	0.0230348		226.8	0.124844	0.020821	0.0400337	0.0274365
227	0.233294	0.0212252	0.0201838	0.0171982		227	0.46789	0.0223444	0.109646	0.0166457		227	0.397393	0.0172906	0.212151	0.0222836		227	0.111258	0.0233361	0.075342	0.0253599		227	0.212824	0.0250354	0.0508001	0.023244		227	0.125124	0.0207974	0.0398256	0.0274832
227.2	0.233563	0.021111	0.02031	0.0169332		227.2	0.467922	0.0220013	0.109723	0.0165097		227.2	0.397431	0.0174122	0.212486	0.0218494		227.2	0.111644	0.0236883	0.0751508	0.0250274		227.2	0.212869	0.0251729	0.050633	0.0226479		227.2	0.125293	0.0207105	0.0397055	0.0272918
227.4	0.233564	0.0209353	0.020424	0.0166492		227.4	0.468155	0.0219251	0.10973	0.0166858		227.4	0.397904	0.0172793	0.212804	0.0218949		227.4	0.111757	0.0237543	0.0750357	0.0250888		227.4	0.212689	0.025251	0.0508558	0.0226899		227.4	0.125134	0.0207234	0.0395185	0.0271089
227.6	0.233821	0.0214052	0.0204975	0.0165275		227.6	0.468269	0.022068	0.109708	0.016929		227.6	0.397695	0.0174726	0.21268	0.0218195		227.6	0.111668	0.0237083	0.0751052	0.0253082		227.6	0.212664	0.0255486	0.0511207	0.0224054		227.6	0.125033	0.0208921	0.0394682	0.0271844
227.8	0.234198	0.0213413	0.0205661	0.0169237		227.8	0.468469	0.0221337	0.109979	0.017069		227.8	0.397606	0.0176899	0.212327	0.0219565		227.8	0.111945	0.0237468	0.0749955	0.0252814		227.8	0.2126	0.0257565	0.0513029	0.0223368		227.8	0.124684	0.0208249	0.0392475	0.0271194
228	0.234979	0.0215799	0.0206032	0.0168452		228	0.46806	0.0220997	0.110038	0.0170887		228	0.397592	0.0177854	0.212277	0.0219547		228	0.111915	0.0238932	0.0749343	0.0252353		228	0.212399	0.0257393	0.0511509	0.0224214		228	0.124341	0.0208817	0.0390646	0.0268302
228.2	0.235466	0.0217722	0.021006	0.0166516		228.2	0.468162	0.0219906	0.110556	0.0174351		228.2	0.397759	0.0177848	0.212356	0.0220461		228.2	0.11209	0.0242709	0.0744228	0.0249273		228.2	0.212551	0.0259167	0.0513157	0.022351		228.2	0.124284	0.0208944	0.0386115	0.0269546
228.4	0.235293	0.021499	0.0214194	0.0166751		228.4	0.468049	0.0224169	0.110815	0.0173465		228.4	0.397958	0.0178325	0.212175	0.0216263		228.4	0.112376	0.0243875	0.074455	0.0248988		228.4	0.212966	0.0259362	0.0513353	0.0223231		228.4	0.124458	0.020843	0.0382951	0.0267835
228.6	0.235019	0.0214579	0.0213918	0.016623		228.6	0.468197	0.0224462	0.110885	0.0174869		228.6	0.398359	0.0177615	0.212167	0.0215539		228.6	0.112446	0.024403	0.0746298	0.0249024		228.6	0.212937	0.025979	0.0512746	0.0223349		228.6	0.124507	0.0207169	0.0380765	0.02652
228.8	0.23508	0.0211459	0.021493	0.016465		228.8	0.468248	0.0229657	0.110957	0.0175781		228.8	0.398543	0.0176445	0.212211	0.0218888		228.8	0.1123	0.0245379	0.0746411	0.0250001		228.8	0.213274	0.0259337	0.0509851	0.0222377		228.8	0.124249	0.0211917	0.0378885	0.0260551
229	0.234921	0.0209517	0.0214829	0.0160776		229	0.468609	0.0233724	0.111239	0.0176647		229	0.398506	0.0179336	0.212367	0.0218681		229	0.112165	0.0244994	0.0748729	0.0249106		229	0.213758	0.0255152	0.0512015	0.0221556		229	0.124165	0.0210897	0.0377692	0.025869
229.2	0.234916	0.0211465	0.0218455	0.0160088		229.2	0.469066	0.0232034	0.111433	0.0176117		229.2	0.398594	0.0180423	0.212642	0.0215446		229.2	0.112321	0.0244389	0.0749298	0.0250698		229.2	0.213939	0.0254702	0.0512169	0.0219339		229.2	0.124356	0.0207108	0.0379466	0.0256085
229.4	0.234809	0.0212362	0.0218104	0.0160622		229.4	0.469562	0.0234268	0.111337	0.0175413		229.4	0.399041	0.0178272	0.212749	0.0215865		229.4	0.11246	0.0244788	0.0751745	0.0248936		229.4	0.214238	0.0255658	0.0510892	0.0220694		229.4	0.12445	0.0208125	0.0381139	0.0254194
229.6	0.234919	0.0214114	0.0215243	0.0162621		229.6	0.470047	0.0232346	0.110966	0.0179314		229.6	0.399255	0.0177065	0.212989	0.0218081		229.6	0.112733	0.0245026	0.0756402	0.0249909		229.6	0.214404	0.0252879	0.0507453	0.0224027		229.6	0.124489	0.02061	0.03843	0.0254826
229.8	0.23516	0.0213375	0.0218853	0.0163959		229.8	0.470458	0.0233891	0.11103	0.0181133		229.8	0.399106	0.0178185	0.213293	0.0218253		229.8	0.112944	0.0240832	0.0759729	0.0254713		229.8	0.214625	0.0250936	0.0505489	0.0225666		229.8	0.125158	0.020574	0.0384651	0.0256267
230	0.235334	0.021205	0.0222651	0.0165085		230	0.470984	0.0231428	0.111111	0.0177572		230	0.399276	0.0178147	0.21343	0.02193		230	0.112582	0.0238744	0.0757959	0.0259456		230	0.215209	0.0252095	0.0505971	0.0224339		230	0.125483	0.020716	0.0383928	0.0258907
230.2	0.235743	0.0209584	0.0222042	0.016462		230.2	0.47143	0.0234277	0.111293	0.0179105		230.2	0.399451	0.0177524	0.213246	0.0218483		230.2	0.112463	0.0237915	0.0759244	0.0260708		230.2	0.215583	0.0251903	0.0506885	0.022639		230.2	0.12549	0.020789	0.0389579	0.0256962
230.4	0.236013	0.0208417	0.0222283	0.0167096		230.4	0.47181	0.0236663	0.111239	0.0179287		230.4	0.399747	0.0175646	0.213437	0.0216996		230.4	0.112478	0.0238144	0.0754597	0.026363		230.4	0.215881	0.025139	0.0506566	0.0227937		230.4	0.125691	0.0206521	0.039051	0.026148
230.6	0.236233	0.0208509	0.0220499	0.0163313		230.6	0.471808	0.0235749	0.111341	0.0181144		230.6	0.400318	0.0170836	0.213707	0.0217292		230.6	0.11244	0.0235633	0.0753587	0.0262439		230.6	0.215871	0.024865	0.050086	0.0229634		230.6	0.126422	0.0205503	0.0393686	0.0261897
230.8	0.236386	0.020767	0.0219451	0.0164249		230.8	0.472325	0.0230991	0.111518	0.0181836		230.8	0.400959	0.0169534	0.213778	0.0216344		230.8	0.112053	0.0236759	0.0751473	0.026297		230.8	0.216281	0.0247133	0.0500551	0.0232104		230.8	0.126471	0.0204104	0.0396386	0.0262665
231	0.236859	0.0208967	0.0219862	0.0166192		231	0.472709	0.0228699	0.111859	0.0183052		231	0.401326	0.016791	0.21388	0.021296		231	0.11191	0.0236466	0.0749675	0.0262284		231	0.216309	0.0250188	0.0500978	0.0233079		231	0.126754	0.0204248	0.0396876	0.0263516
231.2	0.237215	0.0207717	0.0222308	0.0166946		231.2	0.472788	0.0226605	0.111731	0.0183558		231.2	0.401496	0.0169598	0.214097	0.020844		231.2	0.111736	0.0240917	0.0750394	0.0258675		231.2	0.216053	0.0250694	0.0500681	0.0231344		231.2	0.126548	0.0207524	0.0401506	0.0266471
231.4	0.237276	0.0209201	0.0222435	0.0165586		231.4	0.473431	0.0224375	0.111482	0.0181763		231.4	0.40203	0.0168088	0.214223	0.020806		231.4	0.111561	0.0241293	0.0751082	0.0259085		231.4	0.216148	0.0248205	0.0502674	0.0233656		231.4	0.126323	0.020736	0.0403079	0.0270634
231.6	0.237634	0.021193	0.0225176	0.0171262		231.6	0.474011	0.022499	0.111118	0.0180772		231.6	0.40234	0.0167335	0.214261	0.0207896		231.6	0.111746	0.0243348	0.0752452	0.0257783		231.6	0.216475	0.0246084	0.0503817	0.0232217		231.6	0.126398	0.0206804	0.0405811	0.0272686
231.8	0.237735	0.0210214	0.022461	0.0170674		231.8	0.474431	0.0221324	0.111213	0.0178564		231.8	0.402495	0.0166601	0.213983	0.0204429		231.8	0.112412	0.0243637	0.0751832	0.0254153		231.8	0.216306	0.0242857	0.0506791	0.0231029		231.8	0.126442	0.0206132	0.0402037	0.0271153
232	0.238053	0.0211871	0.0226895	0.0169837		232	0.474536	0.0220959	0.111038	0.0175876		232	0.40281	0.0165292	0.213963	0.0202103		232	0.112618	0.0247966	0.0754014	0.0257197		232	0.216206	0.0241889	0.0508749	0.0230949		232	0.12629	0.0208063	0.0400141	0.0270502
232.2	0.238078	0.021252	0.0228261	0.017045		232.2	0.47495	0.0224244	0.111276	0.0173175		232.2	0.403205	0.0169731	0.214057	0.0200005		232.2	0.113121	0.0250709	0.0757306	0.0256954		232.2	0.216397	0.0242174	0.0508718	0.0228286		232.2	0.126343	0.0208175	0.0397864	0.0271959
232.4	0.238182	0.0210178	0.0230083	0.0169992		232.4	0.475415	0.0227956	0.111053	0.0171185		232.4	0.403758	0.0171903	0.214	0.0200082		232.4	0.113494	0.0249317	0.0763306	0.0253207		232.4	0.216633	0.0242698	0.0512492	0.0225218		232.4	0.126307	0.0208404	0.0394986	0.0270847
232.6	0.238237	0.0207546	0.0228028	0.016544		232.6	0.47583	0.0226383	0.111019	0.0170716		232.6	0.404008	0.0171952	0.214453	0.0201592		232.6	0.113401	0.0250722	0.0764991	0.0250186		232.6	0.216693	0.0240549	0.0513306	0.0224168		232.6	0.12614	0.0208515	0.0394135	0.0271852
232.8	0.238093	0.0207222	0.0229423	0.0158852		232.8	0.476182	0.0226403	0.111168	0.0171349		232.8	0.403837	0.0175542	0.214942	0.020477		232.8	0.113372	0.0252327	0.0769086	0.0247158		232.8	0.216863	0.0238609	0.0516797	0.0222993		232.8	0.125957	0.0212719	0.0393596	0.0271746
233	0.237902	0.0209588	0.0230049	0.0157878		233	0.476649	0.0226152	0.110984	0.0168997		233	0.40388	0.0177472	0.215608	0.0201473		233	0.113489	0.0250922	0.0773897	0.0243824		233	0.217014	0.0238621	0.0521764	0.0222057		233	0.125934	0.0210992	0.03916	0.0273948
233.2	0.238085	0.0211602	0.0227584	0.0157571		233.2	0.476931	0.0224789	0.110853	0.0172711		233.2	0.404178	0.0179164	0.216072	0.0200111		233.2	0.113623	0.0253187	0.0775335	0.0240792		233.2	0.217065	0.0242014	0.052555	0.0224072		233.2	0.126151	0.0209646	0.0395438	0.0273094
233.4	0.238296	0.0210953	0.0227947	0.0156848		233.4	0.477415	0.0228296	0.111136	0.0174332		233.4	0.404418	0.0180797	0.21637	0.0203753		233.4	0.113388	0.0252447	0.077692	0.0238546		233.4	0.217509	0.0242022	0.0527415	0.0221836		233.4	0.126402	0.0209781	0.0396582	0.0270562
233.6	0.238404	0.021093	0.0223261	0.0159206		233.6	0.477609	0.0230007	0.111454	0.0175376		233.6	0.404189	0.0187245	0.216575	0.0207054		233.6	0.113475	0.0249611	0.0777651	0.0240418		233.6	0.217492	0.0241011	0.0528116	0.022113		233.6	0.126187	0.020816	0.0397426	0.0271263
233.8	0.23873	0.0208936	0.0224855	0.0157599		233.8	0.477638	0.0233939	0.111931	0.017566		233.8	0.403924	0.0189291	0.216819	0.0210401		233.8	0.112963	0.0245736	0.077568	0.0239434		233.8	0.217659	0.0243018	0.0525154	0.022288		233.8	0.1265	0.0210516	0.0392801	0.0270731
234	0.238958	0.020873	0.022348	0.0156829		234	0.477739	0.0237298	0.112293	0.0173965		234	0.404189	0.0186136	0.216621	0.0214602		234	0.112777	0.0243588	0.0773947	0.0240684		234	0.21794	0.0242199	0.0524653	0.0222193		234	0.126775	0.0209824	0.0389382	0.0269554
234.2	0.239119	0.0212182	0.0219735	0.0158866		234.2	0.477547	0.024227	0.112468	0.0174667		234.2	0.40433	0.018835	0.216402	0.0217674		234.2	0.11279	0.024074	0.0771434	0.0241608		234.2	0.218131	0.0243396	0.0523658	0.0224776		234.2	0.126958	0.0208294	0.0392558	0.0267539
234.4	0.239285	0.0214104	0.0217144	0.0157444		234.4	0.477559	0.0241641	0.112771	0.0172308		234.4	0.404356	0.0184545	0.216579	0.0217507		234.4	0.112491	0.0240393	0.0770974	0.0244588		234.4	0.218241	0.0246817	0.0518839	0.0226709		234.4	0.12716	0.0205084	0.0391056	0.0267547
234.6	0.239639	0.0214245	0.0214045	0.0156926		234.6	0.477616	0.0242119	0.112739	0.0172658		234.6	0.404423	0.0185794	0.216538	0.0216061		234.6	0.112033	0.0239749	0.0773185	0.0243977		234.6	0.218125	0.0247604	0.0515159	0.0228276		234.6	0.127715	0.0202434	0.0391894	0.0266369
234.8	0.240003	0.0213253	0.02118	0.016103		234.8	0.477833	0.0239367	0.11315	0.0175479		234.8	0.404782	0.0186474	0.216379	0.021475		234.8	0.111986	0.0237873	0.0771888	0.0246945		234.8	0.21837	0.0248195	0.0514616	0.0230232		234.8	0.127507	0.0202422	0.0391006	0.0265292
235	0.240376	0.0212837	0.0209925	0.0158552		235	0.478129	0.0242496	0.113613	0.0171178		235	0.404913	0.0186737	0.21624	0.0213142		235	0.111844	0.02367	0.0768874	0.0249174		235	0.218412	0.0248609	0.051533	0.0230356		235	0.127868	0.0202182	0.0395058	0.0264377
235.2	0.240592	0.0207919	0.0210027	0.0158598		235.2	0.478543	0.0242464	0.113498	0.0169221		235.2	0.405196	0.0185625	0.216311	0.0216015		235.2	0.112054	0.0240044	0.0766541	0.0250497		235.2	0.218445	0.0247769	0.0515064	0.0231927		235.2	0.127899	0.0202218	0.0398887	0.0267149
235.4	0.240551	0.0208079	0.0206696	0.0156916		235.4	0.479243	0.0242096	0.113664	0.0168206		235.4	0.405419	0.0183076	0.216355	0.0219116		235.4	0.112679	0.0238738	0.0763756	0.0250708		235.4	0.218882	0.0242776	0.0514027	0.0234562		235.4	0.12839	0.0200933	0.0398111	0.0268177
235.6	0.240826	0.0207513	0.0205353	0.0160885		235.6	0.479471	0.0239431	0.113267	0.0167682		235.6	0.40566	0.0184315	0.21588	0.0220976		235.6	0.113396	0.0236981	0.0762038	0.0249235		235.6	0.219444	0.0241368	0.0514383	0.0235148		235.6	0.128411	0.0202697	0.0398621	0.0270718
235.8	0.24074	0.0205639	0.0202399	0.0157735		235.8	0.479892	0.0237937	0.113292	0.0166455		235.8	0.405941	0.0185735	0.215617	0.0221597		235.8	0.113807	0.0235944	0.0765494	0.0250886		235.8	0.219468	0.023954	0.0516372	0.0234221		235.8	0.128636	0.0203866	0.0395033	0.027072
236	0.241237	0.0202356	0.0202563	0.0161304		236	0.479847	0.0238809	0.113031	0.0169487		236	0.406304	0.0184916	0.215817	0.0223748		236	0.114054	0.0238713	0.0768894	0.0255848		236	0.219679	0.0239729	0.0512444	0.0235718		236	0.128625	0.0204872	0.039456	0.0274498
236.2	0.241281	0.0200249	0.0200134	0.0159605		236.2	0.480016	0.0237748	0.113101	0.0170447		236.2	0.406832	0.0185578	0.216018	0.0222869		236.2	0.114265	0.0236351	0.077259	0.0256978		236.2	0.219837	0.0241526	0.0510895	0.0238257		236.2	0.128807	0.0208325	0.039189	0.027462
236.4	0.241145	0.0199586	0.0201128	0.0158698		236.4	0.480267	0.0233955	0.112989	0.0170357		236.4	0.407337	0.018664	0.216461	0.0222071		236.4	0.114138	0.0239447	0.0775876	0.0252602		236.4	0.220043	0.024091	0.0514275	0.0238096		236.4	0.128874	0.0207903	0.0390649	0.02762
236.6	0.240868	0.0196851	0.0200403	0.0156439		236.6	0.480298	0.0230443	0.112992	0.0170501		236.6	0.40763	0.0181979	0.217031	0.0222073		236.6	0.114261	0.0241968	0.0776647	0.0252383		236.6	0.220264	0.0238719	0.051314	0.0242042		236.6	0.128957	0.0207546	0.0389825	0.0279126
236.8	0.240813	0.0198232	0.0200709	0.0157311		236.8	0.4803	0.0229192	0.113016	0.0173102		236.8	0.408071	0.0179335	0.217264	0.0221634		236.8	0.11432	0.0243476	0.077925	0.0250069		236.8	0.220348	0.0241195	0.0515541	0.0243098		236.8	0.128966	0.0209923	0.038733	0.0276541
237	0.240918	0.0199867	0.0203321	0.0158934		237	0.480328	0.0229591	0.112811	0.0175277		237	0.408465	0.0175674	0.217807	0.0219292		237	0.114622	0.0242858	0.0781837	0.0249247		237	0.220775	0.0238518	0.0518091	0.0244183		237	0.128937	0.0208142	0.0390544	0.0277171
237.2	0.241236	0.0197664	0.0198395	0.0158292		237.2	0.480444	0.0230103	0.112997	0.0179257		237.2	0.408707	0.0177762	0.218047	0.0223214		237.2	0.114561	0.0245732	0.0782442	0.0245922		237.2	0.220908	0.023623	0.0520817	0.0244835		237.2	0.129082	0.0207289	0.0392538	0.0278188
237.4	0.241288	0.0198374	0.0204507	0.0159203		237.4	0.480571	0.0230475	0.113301	0.0179266		237.4	0.408544	0.0176447	0.218187	0.022613		237.4	0.11447	0.024655	0.0783362	0.0241735		237.4	0.221122	0.0232153	0.0520537	0.024266		237.4	0.129241	0.0208991	0.0390306	0.0281629
237.6	0.241331	0.0199014	0.0200907	0.0161537		237.6	0.480388	0.0231468	0.113328	0.0178492		237.6	0.408475	0.0175452	0.218208	0.0225443		237.6	0.114618	0.0245384	0.0786195	0.0240631		237.6	0.221048	0.0235345	0.0520206	0.0242799		237.6	0.12941	0.0212776	0.0388963	0.0283699
237.8	0.241667	0.0201971	0.0204808	0.0159154		237.8	0.48041	0.0234205	0.11314	0.0176937		237.8	0.408582	0.0171851	0.218492	0.0226072		237.8	0.114452	0.0244683	0.0786895	0.0239737		237.8	0.221433	0.0235383	0.0518808	0.0241436		237.8	0.129632	0.0212556	0.0384425	0.0283551
238	0.241927	0.0202305	0.0206259	0.0157132		238	0.480599	0.0234041	0.113405	0.0174482		238	0.408578	0.0169099	0.218702	0.0227567		238	0.114899	0.0244292	0.078379	0.0237755		238	0.221494	0.0233206	0.0520587	0.023739		238	0.129991	0.0212322	0.0386906	0.0283632
238.2	0.241857	0.0204331	0.0209301	0.0157169		238.2	0.48072	0.0236402	0.113463	0.0172179		238.2	0.408575	0.0171405	0.218897	0.0225732		238.2	0.114685	0.024644	0.0781915	0.0237891		238.2	0.221765	0.0236115	0.0519671	0.0237773		238.2	0.129739	0.0214114	0.0387978	0.028441
238.4	0.242152	0.020273	0.0209904	0.0155016		238.4	0.48103	0.0233925	0.113728	0.0171501		238.4	0.408643	0.0171214	0.219098	0.0220719		238.4	0.114479	0.0249553	0.078495	0.0241072		238.4	0.221769	0.0238842	0.0517804	0.0236787		238.4	0.129869	0.0213071	0.0387283	0.0282869
238.6	0.242659	0.0202829	0.021126	0.0156275		238.6	0.481292	0.023624	0.113586	0.0167188		238.6	0.40901	0.017317	0.219279	0.0216362		238.6	0.114561	0.0251488	0.0783032	0.0241902		238.6	0.221708	0.02396	0.0520174	0.0234225		238.6	0.130044	0.0213875	0.038592	0.0284208
238.8	0.243089	0.0204118	0.0211044	0.0158076		238.8	0.481405	0.0235941	0.113702	0.0165908		238.8	0.409697	0.0171345	0.219208	0.0216597		238.8	0.114878	0.0250138	0.0776842	0.0242799		238.8	0.221753	0.0238629	0.0522989	0.0233872		238.8	0.130026	0.0216796	0.0388435	0.0283806
239	0.243473	0.0204214	0.0209027	0.0155105		239	0.481715	0.0238941	0.113607	0.0159265		239	0.410064	0.0170671	0.219267	0.0217681		239	0.114994	0.0250626	0.077285	0.0240383		239	0.221515	0.0238789	0.0523709	0.0236088		239	0.130356	0.0216662	0.0392008	0.0284122
239.2	0.243546	0.020383	0.0207472	0.0156034		239.2	0.482046	0.0237952	0.113104	0.0161448		239.2	0.4103	0.0167951	0.219455	0.0217531		239.2	0.115058	0.0251703	0.0768415	0.0240013		239.2	0.221548	0.0236628	0.052683	0.023562		239.2	0.12998	0.02168	0.0391117	0.0283478
239.4	0.243984	0.0206699	0.0208729	0.0155275		239.4	0.482424	0.0233015	0.113251	0.0162805		239.4	0.41046	0.0169011	0.21937	0.0217243		239.4	0.115191	0.0250268	0.076554	0.0236974		239.4	0.221444	0.0235984	0.0526383	0.0236332		239.4	0.129881	0.0216222	0.0390699	0.0282698
239.6	0.244192	0.020713	0.0205213	0.0158978		239.6	0.482891	0.0230141	0.112745	0.0160723		239.6	0.410839	0.0171462	0.219191	0.0214055		239.6	0.115047	0.0246855	0.076432	0.0239404		239.6	0.221701	0.0235422	0.0526171	0.0237299		239.6	0.129232	0.0214503	0.0390606	0.0281243
239.8	0.244511	0.0205071	0.0202322	0.0159045		239.8	0.483365	0.0229487	0.113063	0.0161767		239.8	0.41085	0.0172157	0.219527	0.0209904		239.8	0.114888	0.0242542	0.0766688	0.024475		239.8	0.221585	0.0236284	0.0523248	0.0237551		239.8	0.129101	0.0215481	0.038415	0.0277723
240	0.244827	0.0203098	0.0201999	0.0163841		240	0.483013	0.0227049	0.112941	0.0163632		240	0.411366	0.0172853	0.219804	0.0207733		240	0.114871	0.0243586	0.0764488	0.0247486		240	0.221619	0.0238918	0.0518521	0.0239418		240	0.129339	0.0214712	0.0381397	0.027672
240.2	0.244607	0.0205348	0.0201343	0.0161897		240.2	0.483295	0.0228312	0.113157	0.0163248		240.2	0.411703	0.0174221	0.220124	0.0204423		240.2	0.114905	0.0243801	0.0764129	0.0252196		240.2	0.221606	0.0244307	0.0517737	0.0242152		240.2	0.129413	0.0216241	0.0384024	0.0270644
240.4	0.244506	0.0204561	0.0203337	0.0167097		240.4	0.483421	0.0227501	0.113286	0.0163721		240.4	0.412094	0.0178705	0.220496	0.0202531		240.4	0.115051	0.0245484	0.0764203	0.0253214		240.4	0.221698	0.0244068	0.0515984	0.0237913		240.4	0.129376	0.0214713	0.038608	0.0267772
240.6	0.244472	0.0206519	0.0205377	0.0163323		240.6	0.483501	0.0227847	0.11323	0.0166969		240.6	0.412408	0.0176065	0.220611	0.0204597		240.6	0.11527	0.0240732	0.0763555	0.0253865		240.6	0.221964	0.0245477	0.0513123	0.024163		240.6	0.12946	0.0213124	0.0386362	0.0262915
240.8	0.244438	0.0210987	0.0205432	0.0162659		240.8	0.483753	0.0228449	0.112979	0.0172628		240.8	0.412609	0.0178947	0.220509	0.020435		240.8	0.115607	0.0237452	0.0765612	0.0255389		240.8	0.222174	0.0246747	0.0514217	0.0242251		240.8	0.129384	0.0212833	0.039122	0.0258086
241	0.244211	0.0209893	0.020598	0.0160932		241	0.484003	0.0231167	0.112877	0.0176692		241	0.412582	0.018267	0.220498	0.0203497		241	0.115961	0.023764	0.076826	0.0257016		241	0.222534	0.0243832	0.0514005	0.0243331		241	0.129724	0.02114	0.0397767	0.0259632
241.2	0.244498	0.0209438	0.0203882	0.0162369		241.2	0.484559	0.0230842	0.112901	0.0180647		241.2	0.412597	0.0187063	0.220503	0.020401		241.2	0.116013	0.024065	0.0769884	0.0256593		241.2	0.22249	0.0243118	0.0510949	0.0242548		241.2	0.129928	0.0210504	0.039801	0.0259516
241.4	0.244321	0.0213262	0.0208102	0.016124		241.4	0.484907	0.0229002	0.113138	0.0180053		241.4	0.41267	0.0185054	0.220312	0.0200207		241.4	0.116184	0.0240077	0.077509	0.0253799		241.4	0.222707	0.0244939	0.0511669	0.0241777		241.4	0.130295	0.0209899	0.040008	0.0259487
241.6	0.244278	0.0212838	0.020841	0.0157747		241.6	0.485244	0.0231737	0.113446	0.0180347		241.6	0.412799	0.0184372	0.220133	0.0200677		241.6	0.116129	0.0238167	0.0778757	0.0254867		241.6	0.223096	0.0249367	0.0513609	0.0239055		241.6	0.130636	0.0210277	0.0403119	0.0255946
241.8	0.244407	0.0215402	0.0212855	0.0152727		241.8	0.485755	0.0232865	0.113487	0.0181457		241.8	0.41309	0.0183462	0.220242	0.0206212		241.8	0.116347	0.0239889	0.0777925	0.0255894		241.8	0.223419	0.0252159	0.0515471	0.0237038		241.8	0.130757	0.0208617	0.0406297	0.0253825
242	0.24448	0.0215483	0.0213765	0.0153562		242	0.48602	0.0231461	0.114205	0.018088		242	0.41289	0.0183203	0.220383	0.0209031		242	0.116091	0.0240448	0.0778248	0.025365		242	0.223427	0.0250856	0.0518183	0.023559		242	0.130917	0.0205576	0.0412187	0.0250942
242.2	0.244588	0.0217282	0.0216597	0.0155525		242.2	0.486386	0.0232239	0.114274	0.018049		242.2	0.413179	0.0181474	0.220454	0.0209439		242.2	0.1159	0.024328	0.0783906	0.0254833		242.2	0.223488	0.0251505	0.0519571	0.0236213		242.2	0.13098	0.0204992	0.0414774	0.0252509
242.4	0.245171	0.0217552	0.0214288	0.0157166		242.4	0.486775	0.0230555	0.114524	0.0175218		242.4	0.413303	0.0178641	0.220635	0.0212336		242.4	0.116197	0.0245092	0.0787017	0.0256141		242.4	0.223408	0.0250772	0.0521118	0.0233062		242.4	0.131225	0.0203995	0.0416928	0.0254575
242.6	0.245542	0.0218162	0.0216811	0.0158907		242.6	0.486842	0.0230792	0.114688	0.0170626		242.6	0.413276	0.0176635	0.220805	0.0214468		242.6	0.116326	0.024428	0.0787662	0.0255014		242.6	0.223225	0.0250456	0.052601	0.0231355		242.6	0.13109	0.020399	0.0417977	0.025828
242.8	0.245885	0.0219897	0.0213228	0.0162645		242.8	0.486943	0.0228784	0.114858	0.016937		242.8	0.413549	0.0173185	0.220882	0.0217343		242.8	0.116676	0.024299	0.0787194	0.0254194		242.8	0.223195	0.0250562	0.0527723	0.0233012		242.8	0.130912	0.0201739	0.042261	0.0258508
243	0.24653	0.0220494	0.0209398	0.0163003		243	0.486981	0.0229136	0.115042	0.0166614		243	0.413884	0.0172902	0.220872	0.0221837		243	0.116612	0.0246318	0.0789038	0.0251203		243	0.223135	0.0251665	0.0530308	0.0231944		243	0.130823	0.0198202	0.0422799	0.0259097
243.2	0.246506	0.0220133	0.0210703	0.0163583		243.2	0.487316	0.0228081	0.115148	0.016803		243.2	0.414077	0.0170063	0.221024	0.0222694		243.2	0.116185	0.024899	0.0789771	0.0253211		243.2	0.223322	0.0251147	0.0532163	0.0230732		243.2	0.130767	0.0196447	0.0420242	0.0258567
243.4	0.246782	0.0219073	0.0213868	0.0168942		243.4	0.487616	0.022469	0.11574	0.0166888		243.4	0.414657	0.0169271	0.221042	0.0221239		243.4	0.115905	0.0248013	0.0787625	0.0252059		243.4	0.22369	0.0252066	0.0531186	0.0231591		243.4	0.130543	0.0193307	0.0419472	0.0260597
243.6	0.247037	0.0215481	0.0209362	0.0175214		243.6	0.487824	0.0228064	0.115987	0.0165254		243.6	0.415011	0.0167809	0.221212	0.0216485		243.6	0.115985	0.0247765	0.0785423	0.0255454		243.6	0.224267	0.0251474	0.052951	0.0231939		243.6	0.130311	0.0193149	0.0414042	0.0263302
243.8	0.247328	0.0213496	0.0208701	0.0177515		243.8	0.487551	0.0228817	0.116309	0.0165865		243.8	0.415216	0.0168361	0.221802	0.0215102		243.8	0.116003	0.0253136	0.0781255	0.0255754		243.8	0.224491	0.0252211	0.0528449	0.0232048		243.8	0.130632	0.0195886	0.0410733	0.0267067
244	0.247441	0.0212989	0.0208772	0.0178692		244	0.487495	0.0229007	0.116106	0.0164704		244	0.415713	0.0168052	0.222017	0.0215547		244	0.115956	0.0258704	0.07783	0.0257476		244	0.224765	0.0253753	0.0529306	0.0229545		244	0.130825	0.019468	0.0410628	0.0269102
244.2	0.247582	0.0212407	0.0206666	0.0176962		244.2	0.487704	0.0233735	0.116268	0.0165306		244.2	0.415684	0.0169777	0.222399	0.021902		244.2	0.116097	0.0259397	0.0775005	0.0256635		244.2	0.225083	0.0255469	0.0531231	0.022843		244.2	0.130845	0.0200741	0.0412923	0.0268154
244.4	0.247625	0.0214383	0.0209595	0.0176824		244.4	0.487555	0.0234365	0.116206	0.0168807		244.4	0.41605	0.017217	0.222584	0.0219778		244.4	0.116019	0.0257476	0.0775914	0.0254867		244.4	0.225213	0.0253093	0.052988	0.0224661		244.4	0.131111	0.0202211	0.0412031	0.026825
244.6	0.247666	0.0218242	0.0208158	0.0174882		244.6	0.487895	0.0237433	0.116067	0.0174182		244.6	0.416048	0.0172943	0.222332	0.022023		244.6	0.116052	0.0259403	0.0775219	0.0253476		244.6	0.225372	0.0249158	0.0527761	0.0226161		244.6	0.131321	0.0203276	0.0411149	0.0267456
244.8	0.247546	0.0215838	0.0207042	0.017461		244.8	0.488386	0.0238047	0.115923	0.0179381		244.8	0.416013	0.0172848	0.222362	0.021956		244.8	0.116199	0.0261031	0.0774754	0.0253941		244.8	0.225526	0.0248493	0.052891	0.0222758		244.8	0.131421	0.0204469	0.0411448	0.0269197
245	0.24779	0.0214177	0.0206239	0.0175298		245	0.48893	0.0240427	0.115596	0.0182474		245	0.415967	0.0176157	0.222087	0.0218842		245	0.11606	0.0261482	0.0774111	0.0252263		245	0.225492	0.0247425	0.0526181	0.0221007		245	0.131819	0.02069	0.0411042	0.0270323
245.2	0.247938	0.0214803	0.0206312	0.0175263		245.2	0.489685	0.0239791	0.115525	0.0184163		245.2	0.416156	0.0180021	0.222152	0.0217572		245.2	0.115877	0.0260553	0.0773567	0.0247993		245.2	0.225387	0.0245914	0.0522302	0.0220465		245.2	0.132023	0.0208132	0.0408196	0.0269423
245.4	0.247876	0.0217149	0.0207376	0.0172023		245.4	0.489952	0.0240051	0.115585	0.0185519		245.4	0.416641	0.0179786	0.222277	0.0216111		245.4	0.115991	0.0257752	0.077613	0.024802		245.4	0.225278	0.0247088	0.0524087	0.0221295		245.4	0.132493	0.021123	0.0409546	0.027034
245.6	0.247843	0.0213462	0.0211068	0.0167618		245.6	0.49014	0.0243694	0.115668	0.019166		245.6	0.416969	0.017915	0.222177	0.021873		245.6	0.116181	0.0256444	0.0777346	0.02477		245.6	0.225506	0.0246018	0.0523413	0.0220654		245.6	0.132778	0.0214161	0.0411327	0.0271766
245.8	0.24825	0.0213843	0.0212949	0.0165788		245.8	0.490508	0.0239487	0.115614	0.019495		245.8	0.417075	0.0182	0.222648	0.0219447		245.8	0.116745	0.0256459	0.0776853	0.0248499		245.8	0.225593	0.0246478	0.0521787	0.0220965		245.8	0.132953	0.0214467	0.0413976	0.0272593
246	0.248283	0.0216769	0.0214806	0.0167678		246	0.490675	0.0236318	0.115962	0.0194929		246	0.417165	0.0181574	0.223122	0.0217888		246	0.116891	0.0252129	0.0779811	0.0247459		246	0.225485	0.0240594	0.0521327	0.0219164		246	0.133265	0.0213605	0.0415517	0.0272034
246.2	0.248899	0.0217191	0.0218926	0.0163186		246.2	0.491091	0.0237375	0.115788	0.0195224		246.2	0.417737	0.0179478	0.22353	0.0216751		246.2	0.117531	0.0248062	0.0785283	0.0249614		246.2	0.225445	0.0238374	0.0520595	0.022131		246.2	0.133621	0.0211215	0.0415803	0.0277509
246.4	0.248957	0.02165	0.0220058	0.0161161		246.4	0.491347	0.023724	0.115949	0.0193158		246.4	0.418066	0.0179249	0.223805	0.0219926		246.4	0.117926	0.0245259	0.0786666	0.0247883		246.4	0.225435	0.0236282	0.0520877	0.022152		246.4	0.133301	0.0213093	0.0415411	0.0277756
246.6	0.248935	0.0218226	0.0223216	0.0158164		246.6	0.491545	0.0235763	0.116131	0.019309		246.6	0.418198	0.0182079	0.224014	0.0218417		246.6	0.118294	0.0242509	0.0790343	0.0248592		246.6	0.22571	0.0236259	0.0522915	0.022523		246.6	0.132997	0.0211611	0.0418283	0.0277487
246.8	0.249007	0.0220143	0.0223555	0.0156741		246.8	0.491713	0.0231348	0.115704	0.019307		246.8	0.418824	0.0182464	0.224304	0.0219831		246.8	0.118947	0.0244857	0.0789328	0.0253636		246.8	0.226067	0.0237814	0.0522347	0.0227727		246.8	0.133111	0.0207734	0.0418991	0.0276029
247	0.248994	0.021847	0.0226893	0.0154924		247	0.49201	0.0232094	0.11574	0.0191202		247	0.419305	0.0182574	0.22439	0.0224391		247	0.119188	0.0247319	0.079029	0.0254369		247	0.226259	0.0238952	0.0524336	0.0229395		247	0.133338	0.0206925	0.0415336	0.0275253
247.2	0.248591	0.0218271	0.0232665	0.0154717		247.2	0.492243	0.0231535	0.115703	0.0188275		247.2	0.419414	0.0180658	0.224722	0.0224701		247.2	0.119391	0.0248235	0.0788481	0.0259306		247.2	0.22657	0.0242914	0.0525418	0.0233192		247.2	0.133654	0.0205921	0.0412315	0.0276305
247.4	0.248783	0.0214619	0.0232847	0.0156849		247.4	0.492172	0.0228916	0.115779	0.0186687		247.4	0.419889	0.0179665	0.224708	0.0223735		247.4	0.119501	0.0250476	0.0787561	0.0260213		247.4	0.22725	0.0244465	0.0524951	0.0234103		247.4	0.133183	0.0203429	0.0411541	0.0276429
247.6	0.249045	0.0213796	0.0233048	0.0157094		247.6	0.492052	0.0231036	0.115665	0.0185982		247.6	0.419719	0.0175633	0.224828	0.0225813		247.6	0.119803	0.0256105	0.0787255	0.0262719		247.6	0.227574	0.0243095	0.0523264	0.0233958		247.6	0.133081	0.0200565	0.0407318	0.0276329
247.8	0.248943	0.0212064	0.0229924	0.0155745		247.8	0.492253	0.0229182	0.115609	0.0182956		247.8	0.419412	0.0173697	0.225125	0.0227761		247.8	0.119699	0.0259342	0.0788271	0.0267234		247.8	0.227752	0.0244416	0.0525487	0.0236122		247.8	0.132838	0.0201696	0.0406512	0.0275843
248	0.24911	0.0209699	0.0227126	0.0155525		248	0.492645	0.0232236	0.1156	0.0179084		248	0.419554	0.0174563	0.225136	0.0229263		248	0.119871	0.0258845	0.0790111	0.0267362		248	0.228098	0.0248497	0.0526908	0.0235222		248	0.13284	0.0200958	0.0407026	0.0273223
248.2	0.249073	0.0211674	0.0225541	0.0151114		248.2	0.49284	0.0234268	0.115658	0.0177988		248.2	0.419565	0.01734	0.225393	0.0231961		248.2	0.119779	0.025822	0.0790205	0.02643		248.2	0.228109	0.0249497	0.0526348	0.0235308		248.2	0.133097	0.0204649	0.0406178	0.0273199
248.4	0.249086	0.0214692	0.0225005	0.015129		248.4	0.492921	0.0235317	0.115705	0.0176794		248.4	0.419641	0.0172225	0.225112	0.0233893		248.4	0.11941	0.0260497	0.0796384	0.0264705		248.4	0.227881	0.0250262	0.0524452	0.0236532		248.4	0.133105	0.0203842	0.0405624	0.027171
248.6	0.249413	0.0212709	0.0221638	0.0151947		248.6	0.493385	0.0238397	0.115854	0.0174345		248.6	0.419357	0.0169765	0.225161	0.0234945		248.6	0.119267	0.0264673	0.0795234	0.0264548		248.6	0.227872	0.0249546	0.0524865	0.0233545		248.6	0.132883	0.0202292	0.0403226	0.0270071
248.8	0.249517	0.0209852	0.0219106	0.0149974		248.8	0.493751	0.0237642	0.115751	0.0173604		248.8	0.419626	0.0168632	0.225202	0.0236432		248.8	0.119157	0.0264363	0.0796597	0.0262397		248.8	0.227978	0.0253545	0.0525364	0.0231547		248.8	0.132753	0.0203546	0.0400979	0.0269079
249	0.249935	0.0211079	0.0216523	0.015115		249	0.493964	0.0238479	0.115732	0.0170658		249	0.41998	0.0169139	0.224922	0.0235563		249	0.118834	0.0260952	0.0797267	0.0261605		249	0.227888	0.025597	0.0523992	0.0233691		249	0.133117	0.0207117	0.0400865	0.026747
249.2	0.250151	0.0209964	0.0216442	0.0151214		249.2	0.493888	0.0238964	0.116148	0.0169843		249.2	0.420431	0.0171209	0.225049	0.0232601		249.2	0.118407	0.025727	0.0797288	0.0259923		249.2	0.22811	0.0255989	0.05245	0.0235444		249.2	0.133331	0.0206559	0.0398396	0.0269019
249.4	0.250411	0.0207285	0.0216363	0.0151043		249.4	0.494006	0.0239036	0.116564	0.0170674		249.4	0.420807	0.0166488	0.225193	0.0229677		249.4	0.118576	0.0254527	0.0797773	0.0260547		249.4	0.228373	0.0255252	0.0528718	0.0236377		249.4	0.13327	0.0205281	0.0400323	0.0270853
249.6	0.250857	0.0206579	0.0216236	0.0151067		249.6	0.493913	0.0238222	0.116832	0.017574		249.6	0.420993	0.01667	0.224983	0.022996		249.6	0.118415	0.0252749	0.0797431	0.0259589		249.6	0.228669	0.0257322	0.0531228	0.0236327		249.6	0.133312	0.0205275	0.0401266	0.0272935
249.8	0.251277	0.0207531	0.0219331	0.0152651		249.8	0.494147	0.0236942	0.116613	0.0176583		249.8	0.421517	0.0167907	0.22522	0.0228556		249.8	0.118283	0.024986	0.0794759	0.0258054		249.8	0.22869	0.0258458	0.0531913	0.023507		249.8	0.133559	0.0205223	0.0400833	0.0273441
250	0.25154	0.0210091	0.0219428	0.0157686		250	0.494209	0.0235509	0.116865	0.0176478		250	0.422392	0.0169051	0.225579	0.0228027		250	0.118133	0.0246413	0.0795554	0.0254948		250	0.228581	0.0256079	0.0532992	0.0234551		250	0.133764	0.0202929	0.0403779	0.0273445
250.2	0.251903	0.0208835	0.0220356	0.0156228		250.2	0.494459	0.0236476	0.116645	0.017677		250.2	0.422758	0.0169935	0.225658	0.0226996		250.2	0.118183	0.0241685	0.0794797	0.0253142		250.2	0.22849	0.0254492	0.0536532	0.0237826		250.2	0.133657	0.0199645	0.0405026	0.027655
250.4	0.251982	0.0210074	0.0220356	0.0159178		250.4	0.494827	0.0234411	0.116587	0.0177069		250.4	0.423301	0.0175582	0.225808	0.0229722		250.4	0.118162	0.024211	0.0793112	0.0247136		250.4	0.228412	0.0252509	0.0538238	0.0239555		250.4	0.133745	0.020132	0.0403679	0.0276482
250.6	0.252073	0.0209142	0.0222152	0.0160211		250.6	0.495076	0.0230537	0.116553	0.0175501		250.6	0.423549	0.0177157	0.226116	0.0226992		250.6	0.11817	0.0242272	0.0792657	0.0249149		250.6	0.228882	0.0253141	0.0537418	0.0242653		250.6	0.13419	0.0200209	0.0404687	0.0278304
250.8	0.252001	0.0208695	0.0220613	0.0162879		250.8	0.495562	0.022509	0.116133	0.0180261		250.8	0.423771	0.0179277	0.226349	0.0227711		250.8	0.118355	0.0240481	0.0788955	0.0250336		250.8	0.229006	0.0254252	0.0536215	0.0243321		250.8	0.134956	0.0198725	0.0403073	0.0279433
251	0.252257	0.0206785	0.0219529	0.0163882		251	0.495861	0.0222633	0.116652	0.0182668		251	0.423857	0.0181687	0.226425	0.0229443		251	0.118881	0.0241942	0.0787495	0.0246268		251	0.229261	0.0253582	0.0533672	0.0242549		251	0.135315	0.0197937	0.0402833	0.0281732
251.2	0.252503	0.0207969	0.0217776	0.0165683		251.2	0.496128	0.0217907	0.116647	0.0183052		251.2	0.423839	0.0182199	0.226666	0.0232725		251.2	0.119196	0.0243524	0.0785224	0.0245349		251.2	0.229378	0.0255625	0.0534864	0.0238954		251.2	0.135624	0.0198701	0.0404157	0.0282696
251.4	0.252812	0.0205106	0.0217284	0.0168945		251.4	0.496153	0.0214865	0.116508	0.0187177		251.4	0.424134	0.0185605	0.226571	0.023092		251.4	0.11955	0.0245569	0.0785813	0.0247012		251.4	0.229966	0.0251716	0.0531098	0.023854		251.4	0.135597	0.0199235	0.0406539	0.0282773
251.6	0.252958	0.0203985	0.0216704	0.0171548		251.6	0.496626	0.0215753	0.116531	0.0190331		251.6	0.424063	0.0185656	0.226968	0.0234156		251.6	0.119698	0.0245185	0.0786049	0.0249298		251.6	0.230086	0.0250773	0.0527742	0.0241199		251.6	0.135957	0.0202053	0.0408166	0.0283307
251.8	0.253071	0.0200229	0.0215758	0.0170577		251.8	0.497155	0.02149	0.116627	0.0189779		251.8	0.42447	0.0189567	0.22716	0.0232156		251.8	0.120116	0.0244342	0.0785577	0.0249566		251.8	0.230263	0.0252821	0.0525193	0.0244033		251.8	0.136225	0.0205646	0.0410124	0.0283065
252	0.253165	0.0201765	0.021941	0.0171018		252	0.497677	0.0217016	0.116408	0.0191828		252	0.425063	0.0191514	0.227436	0.0235048		252	0.120472	0.0245689	0.0786684	0.0246265		252	0.230352	0.0252403	0.0520586	0.0245343		252	0.136589	0.0203917	0.0412654	0.0284267
252.2	0.25319	0.020672	0.0220781	0.0164885		252.2	0.497672	0.0215555	0.116264	0.0194843		252.2	0.425231	0.0189096	0.227649	0.0237785		252.2	0.120511	0.0246242	0.0789315	0.0247975		252.2	0.230053	0.0250901	0.0516631	0.0244894		252.2	0.136564	0.0208022	0.0411642	0.0284825
252.4	0.253223	0.0209485	0.021931	0.0164758		252.4	0.497914	0.021703	0.116185	0.0193624		252.4	0.42561	0.0189246	0.227646	0.0238608		252.4	0.120431	0.0250028	0.0790727	0.0248187		252.4	0.230303	0.0248829	0.0517257	0.0247471		252.4	0.136325	0.0207206	0.0411208	0.0282987
252.6	0.253433	0.0207092	0.0220271	0.0160596		252.6	0.498106	0.0217611	0.116341	0.019322		252.6	0.425644	0.018756	0.227955	0.0241571		252.6	0.120824	0.0252087	0.0790146	0.0249986		252.6	0.230522	0.0248786	0.0515149	0.0243161		252.6	0.136034	0.0204054	0.0409573	0.0280574
252.8	0.253673	0.0206522	0.0218548	0.0158479		252.8	0.498219	0.0216983	0.116286	0.0189535		252.8	0.426099	0.018483	0.22772	0.0244836		252.8	0.121218	0.0252292	0.0793757	0.0252882		252.8	0.230689	0.024856	0.0513317	0.0242587		252.8	0.13611	0.0204961	0.0409211	0.0279036
253	0.25402	0.0206823	0.0222438	0.0155279		253	0.498187	0.0218557	0.116759	0.0187519		253	0.426273	0.018121	0.22789	0.0243564		253	0.120973	0.0248986	0.0795766	0.0256966		253	0.23073	0.0248033	0.0514653	0.0243079		253	0.136315	0.020549	0.040857	0.0276401
253.2	0.254252	0.0206779	0.0224567	0.015252		253.2	0.498219	0.0218811	0.117185	0.0187394		253.2	0.426418	0.0181403	0.227921	0.0241393		253.2	0.120837	0.0249076	0.0796388	0.025617		253.2	0.231278	0.0246639	0.0518663	0.0237706		253.2	0.136138	0.0204423	0.0404002	0.0275663
253.4	0.254328	0.0206459	0.0226126	0.0154124		253.4	0.498372	0.022344	0.117394	0.0189211		253.4	0.426433	0.0182815	0.228078	0.0239647		253.4	0.120795	0.0246075	0.0797512	0.0256644		253.4	0.231405	0.0246506	0.0521739	0.0235791		253.4	0.135895	0.0201445	0.0403832	0.0273939
253.6	0.254616	0.0207098	0.0230633	0.0155376		253.6	0.498429	0.0229868	0.117685	0.0188816		253.6	0.426573	0.0185249	0.228055	0.0238954		253.6	0.120481	0.0245081	0.0799623	0.0258818		253.6	0.231165	0.024708	0.0523873	0.023411		253.6	0.135996	0.0201346	0.0403542	0.0270861
253.8	0.254721	0.020539	0.0236242	0.0156441		253.8	0.498684	0.023468	0.117634	0.0184213		253.8	0.426934	0.0183249	0.228284	0.0236537		253.8	0.120407	0.0241173	0.0802869	0.0257666		253.8	0.230932	0.0245147	0.0525078	0.0230733		253.8	0.135795	0.0199658	0.0402788	0.0268535
254	0.25503	0.0205355	0.0236777	0.0159169		254	0.49878	0.0237274	0.118089	0.0183863		254	0.427041	0.0184235	0.228408	0.0235535		254	0.120473	0.023975	0.0806059	0.0258665		254	0.230746	0.0244115	0.0528335	0.0228325		254	0.135807	0.0199644	0.040004	0.0266879
254.2	0.255156	0.0206072	0.02381	0.0157854		254.2	0.499155	0.0241098	0.118011	0.0180392		254.2	0.426953	0.0183953	0.228473	0.0232299		254.2	0.120331	0.0237607	0.0806529	0.0260827		254.2	0.230577	0.0247524	0.0530071	0.0229013		254.2	0.13603	0.0199981	0.0394993	0.0267431
254.4	0.255294	0.0205715	0.0238785	0.0163038		254.4	0.499528	0.0243029	0.118057	0.0180379		254.4	0.427284	0.0185078	0.228472	0.0229439		254.4	0.120093	0.0238354	0.0811805	0.0260421		254.4	0.230525	0.0248012	0.0532516	0.0228895		254.4	0.13636	0.0199036	0.0391002	0.0267059
254.6	0.255331	0.0203948	0.0236914	0.0163024		254.6	0.499605	0.0245536	0.118432	0.0178501		254.6	0.427018	0.0181886	0.228579	0.0221581		254.6	0.11999	0.0238492	0.0812759	0.0260424		254.6	0.230559	0.0248872	0.0533485	0.02283		254.6	0.136964	0.0198023	0.0392451	0.0268818
254.8	0.255379	0.0207821	0.0232383	0.016364		254.8	0.499591	0.0246615	0.118695	0.0182145		254.8	0.427107	0.018215	0.228429	0.0217315		254.8	0.120115	0.0237138	0.08145	0.0258837		254.8	0.230759	0.0247824	0.0532953	0.0225531		254.8	0.137615	0.0195967	0.0390551	0.0268461
255	0.255741	0.021019	0.0230725	0.0163547		255	0.499751	0.0245931	0.119226	0.0181855		255	0.427244	0.0183774	0.228097	0.0217908		255	0.120422	0.023946	0.0815096	0.0255767		255	0.230847	0.0248084	0.053653	0.022447		255	0.137827	0.0196634	0.0391739	0.0269084
255.2	0.255761	0.0211394	0.0228503	0.016621		255.2	0.500163	0.0246794	0.119019	0.01817		255.2	0.427244	0.0183065	0.227946	0.0216653		255.2	0.120385	0.0239441	0.0815593	0.0257328		255.2	0.230787	0.0251335	0.0536023	0.0223849		255.2	0.137752	0.0197007	0.0396162	0.0269731
255.4	0.255768	0.0212585	0.0228765	0.0166776		255.4	0.500437	0.024565	0.119386	0.018296		255.4	0.427523	0.0183505	0.227539	0.0213627		255.4	0.120519	0.0239264	0.0814512	0.025969		255.4	0.231189	0.0251372	0.0535896	0.0230131		255.4	0.137892	0.0196915	0.0400819	0.0272998
255.6	0.255909	0.0213039	0.0225667	0.0167985		255.6	0.501238	0.0244735	0.119223	0.018368		255.6	0.427744	0.018209	0.227721	0.0214194		255.6	0.120492	0.023967	0.0816907	0.025937		255.6	0.231417	0.025126	0.0534372	0.0232392		255.6	0.138011	0.0199924	0.0402818	0.027259
255.8	0.255713	0.0216782	0.0229484	0.0168526		255.8	0.501454	0.0240562	0.119245	0.0183268		255.8	0.428088	0.0182378	0.227839	0.0217442		255.8	0.120802	0.0244099	0.0816277	0.0260227		255.8	0.231228	0.0248207	0.053368	0.0234097		255.8	0.137963	0.0198602	0.0405209	0.0274754
256	0.255793	0.0220756	0.0226921	0.0169469		256	0.501922	0.0238183	0.11901	0.0180609		256	0.428264	0.0181232	0.228244	0.0223212		256	0.120784	0.0246023	0.081701	0.0259174		256	0.23123	0.0246434	0.0533489	0.0234023		256	0.137777	0.0197963	0.040558	0.0279671
256.2	0.255653	0.0225583	0.0224748	0.0165683		256.2	0.502205	0.0235066	0.119104	0.0177088		256.2	0.428432	0.0181205	0.228241	0.0224801		256.2	0.120812	0.0248913	0.0816509	0.0257156		256.2	0.231502	0.0245912	0.0533883	0.0234881		256.2	0.137645	0.0198446	0.0407702	0.0279882
256.4	0.255623	0.0226138	0.0222412	0.0166369		256.4	0.502805	0.023286	0.119119	0.0173589		256.4	0.428361	0.0180607	0.22863	0.0229227		256.4	0.120942	0.0251787	0.0816424	0.0256681		256.4	0.232139	0.0244649	0.053523	0.0236895		256.4	0.137589	0.0194691	0.0410387	0.0280449
256.6	0.25563	0.0221093	0.0222244	0.0164273		256.6	0.50304	0.0228051	0.119281	0.0170994		256.6	0.428036	0.0176793	0.229071	0.0236365		256.6	0.121461	0.0253905	0.0819151	0.0258014		256.6	0.232265	0.0246323	0.0533175	0.0235736		256.6	0.137431	0.0194885	0.041273	0.0277999
256.8	0.256101	0.0222115	0.0220727	0.0164163		256.8	0.50344	0.0226344	0.11885	0.016901		256.8	0.428441	0.0174746	0.229428	0.0240104		256.8	0.121815	0.0254763	0.0821969	0.0257831		256.8	0.232656	0.0244786	0.0535269	0.0235634		256.8	0.137527	0.0197877	0.0416339	0.0278651
257	0.256206	0.0219434	0.0222551	0.0162878		257	0.503742	0.0224573	0.119036	0.0169885		257	0.428626	0.0175565	0.229807	0.0240824		257	0.122063	0.0255012	0.0822874	0.0254824		257	0.23293	0.024574	0.0535692	0.0236831		257	0.137797	0.0200884	0.0417138	0.0277475
257.2	0.25624	0.0215433	0.0220825	0.0161147		257.2	0.503875	0.0223876	0.119196	0.0170993		257.2	0.428549	0.0178566	0.229827	0.0243126		257.2	0.122521	0.0257005	0.0822456	0.0252943		257.2	0.233374	0.0243599	0.0537528	0.0237178		257.2	0.137814	0.0202765	0.0414789	0.0279933
257.4	0.25661	0.0211233	0.0222847	0.0162072		257.4	0.504174	0.0226985	0.118964	0.0170559		257.4	0.428573	0.0181745	0.230561	0.0245222		257.4	0.122694	0.0253142	0.0822142	0.0251336		257.4	0.233279	0.0240513	0.0537065	0.0241373		257.4	0.137967	0.0201717	0.0416735	0.0276889
257.6	0.256985	0.0208065	0.0225712	0.0160089		257.6	0.504409	0.0226518	0.119244	0.0164958		257.6	0.428639	0.0179979	0.230753	0.0245417		257.6	0.123044	0.0252309	0.0823121	0.0251502		257.6	0.233281	0.0235614	0.0535743	0.0243378		257.6	0.137697	0.0203847	0.0419531	0.0276429
257.8	0.257299	0.0207839	0.0227965	0.0159628		257.8	0.504252	0.0226621	0.119068	0.0163595		257.8	0.42892	0.0180526	0.231278	0.0243612		257.8	0.123211	0.0249975	0.0826476	0.025025		257.8	0.233112	0.0238118	0.0539254	0.0244506		257.8	0.137597	0.0203633	0.0418615	0.027892
258	0.257461	0.0203464	0.0230697	0.0158966		258	0.504551	0.0229803	0.119136	0.016515		258	0.428954	0.0182528	0.231371	0.0242093		258	0.123097	0.0250069	0.0825054	0.0250812		258	0.233064	0.0239713	0.0541053	0.0243802		258	0.138257	0.0203502	0.0415205	0.0277094
258.2	0.257718	0.0203823	0.0233983	0.0160579		258.2	0.504638	0.0230373	0.118655	0.0162749		258.2	0.429252	0.0183598	0.231768	0.023857		258.2	0.12301	0.0250532	0.0824535	0.0250329		258.2	0.233038	0.0240002	0.0540594	0.0247775		258.2	0.138672	0.0200842	0.0415774	0.0276815
258.4	0.257752	0.0200552	0.0233999	0.0160365		258.4	0.504647	0.0231078	0.118604	0.0166499		258.4	0.429613	0.0185226	0.231692	0.0236176		258.4	0.123005	0.0251711	0.0827066	0.024726		258.4	0.232913	0.0239349	0.0544497	0.0247065		258.4	0.139097	0.0198802	0.0415531	0.0276822
258.6	0.257905	0.0198451	0.0233004	0.015719		258.6	0.504267	0.0232371	0.118684	0.0164308		258.6	0.429675	0.018564	0.231624	0.0230936		258.6	0.122996	0.0250897	0.0823163	0.0247547		258.6	0.232842	0.023985	0.0543714	0.024747		258.6	0.139662	0.0197981	0.0415361	0.0279294
258.8	0.257889	0.0199856	0.0233389	0.0156784		258.8	0.504324	0.023026	0.118636	0.0170912		258.8	0.429925	0.018427	0.231177	0.022941		258.8	0.123095	0.0249026	0.0825678	0.0248834		258.8	0.23326	0.0238993	0.0543452	0.024424		258.8	0.139773	0.0201467	0.0414771	0.0277668
259	0.258019	0.0197999	0.0234212	0.0156318		259	0.504535	0.0228458	0.118853	0.0173615		259	0.430287	0.0185841	0.23092	0.0229178		259	0.123092	0.0247942	0.0824159	0.0248637		259	0.232929	0.024245	0.054611	0.0243472		259	0.139734	0.0203455	0.041743	0.0277415
259.2	0.258009	0.0193762	0.0233837	0.0159228		259.2	0.50465	0.0227486	0.11901	0.0174462		259.2	0.430742	0.0184369	0.231015	0.0225283		259.2	0.123047	0.0247203	0.0821508	0.0250392		259.2	0.232939	0.0245582	0.0542896	0.0241018		259.2	0.139681	0.0203548	0.0417823	0.0276631
259.4	0.258044	0.019464	0.0236117	0.0160371		259.4	0.505347	0.0223881	0.119288	0.0172927		259.4	0.431112	0.0181924	0.230959	0.022385		259.4	0.12311	0.0248094	0.082031	0.0249806		259.4	0.23322	0.0244515	0.0547199	0.0237402		259.4	0.139821	0.0204984	0.0418772	0.0278604
259.6	0.258228	0.0195716	0.023376	0.0161181		259.6	0.505664	0.0222538	0.119269	0.0172118		259.6	0.431141	0.0181842	0.231284	0.0222689		259.6	0.123084	0.0250293	0.0825184	0.025229		259.6	0.233284	0.0241729	0.0546808	0.0230126		259.6	0.139792	0.0204927	0.0417859	0.0278033
259.8	0.258273	0.0199248	0.0233935	0.0161796		259.8	0.505606	0.0219477	0.119792	0.0170332		259.8	0.431333	0.0180381	0.23141	0.0227991		259.8	0.123049	0.0252201	0.0821775	0.0253902		259.8	0.233179	0.0239394	0.0545743	0.0225952		259.8	0.139687	0.0203032	0.0416464	0.0281307
260	0.258496	0.0199439	0.0228875	0.0160185		260	0.506133	0.0222058	0.119978	0.0168978		260	0.431709	0.018221	0.231189	0.0229669		260	0.122731	0.0250082	0.0820903	0.0248541		260	0.233644	0.0240472	0.0547443	0.0220889		260	0.139688	0.0204014	0.0414366	0.0283835
260.2	0.258318	0.0201326	0.0226242	0.0155994		260.2	0.506425	0.0222998	0.120255	0.0171594		260.2	0.431936	0.0182083	0.231018	0.022922		260.2	0.12294	0.0249923	0.0820855	0.0247036		260.2	0.234173	0.0241298	0.0546798	0.0220519		260.2	0.139774	0.0204972	0.0417604	0.0282227
260.4	0.258161	0.0200814	0.0224489	0.0154925		260.4	0.506706	0.0225648	0.120268	0.0174507		260.4	0.432054	0.018185	0.231091	0.0229977		260.4	0.123155	0.0247452	0.0820949	0.0246413		260.4	0.234381	0.0243713	0.0549078	0.0218364		260.4	0.139657	0.0205478	0.0420028	0.0280213
260.6	0.258134	0.020059	0.0221762	0.01549		260.6	0.506859	0.0226573	0.120345	0.01753		260.6	0.432423	0.0178295	0.23115	0.0229745		260.6	0.123033	0.0246185	0.0823707	0.0246715		260.6	0.234257	0.0244113	0.0549622	0.0216686		260.6	0.139314	0.0207376	0.0417945	0.0278219
260.8	0.258725	0.0201283	0.0218782	0.0155943		260.8	0.506868	0.0226306	0.119974	0.0175764		260.8	0.432919	0.0179632	0.231109	0.023103		260.8	0.123494	0.0244471	0.0823112	0.0245132		260.8	0.23485	0.0242252	0.0549844	0.0217291		260.8	0.139563	0.0207795	0.0418192	0.0279058
261	0.258799	0.0200585	0.0216243	0.0154927		261	0.506825	0.022757	0.120278	0.0174948		261	0.433158	0.0181978	0.231155	0.0230705		261	0.123793	0.0244206	0.0822401	0.0244423		261	0.235124	0.0239888	0.0546501	0.0221346		261	0.139705	0.0208037	0.0418223	0.027845
261.2	0.259142	0.0199625	0.0215947	0.0153532		261.2	0.506847	0.0231043	0.120245	0.0177135		261.2	0.433526	0.0183709	0.231192	0.0232601		261.2	0.123674	0.0241201	0.0823201	0.0246238		261.2	0.235425	0.0236573	0.0546114	0.0224934		261.2	0.139414	0.0210163	0.0413659	0.0278884
261.4	0.259553	0.0201052	0.0215344	0.0154551		261.4	0.506978	0.0231547	0.120028	0.0175261		261.4	0.433899	0.0185466	0.231491	0.0232168		261.4	0.123363	0.0235189	0.0820865	0.0246683		261.4	0.235742	0.0235898	0.0543869	0.0225254		261.4	0.139587	0.0212773	0.0413665	0.0277074
261.6	0.2594	0.0204295	0.0216305	0.01526		261.6	0.507212	0.0230746	0.119897	0.0174671		261.6	0.434148	0.018563	0.231559	0.0229826		261.6	0.123225	0.0232469	0.0821454	0.0248366		261.6	0.235983	0.0237158	0.054333	0.0227279		261.6	0.139552	0.0212401	0.0413592	0.0279497
261.8	0.259443	0.0207401	0.0218742	0.015236		261.8	0.507399	0.0233337	0.119599	0.0174476		261.8	0.434554	0.0190916	0.231972	0.0228468		261.8	0.123042	0.0232713	0.0823817	0.0246274		261.8	0.236115	0.0238619	0.0546388	0.0229617		261.8	0.139561	0.0208938	0.041026	0.027933
262	0.25951	0.0207537	0.0222518	0.0154895		262	0.50788	0.0233041	0.119588	0.0178576		262	0.434522	0.0191986	0.23217	0.0227788		262	0.123192	0.0235919	0.0824365	0.0246933		262	0.236331	0.0238946	0.0544751	0.0232493		262	0.139898	0.0205733	0.0408546	0.0278659
262.2	0.260106	0.0209642	0.0223277	0.0153934		262.2	0.50802	0.0233501	0.119154	0.017903		262.2	0.434954	0.0195992	0.232427	0.0229245		262.2	0.123265	0.0236085	0.0826782	0.0250205		262.2	0.236487	0.0238532	0.05456	0.0238284		262.2	0.139745	0.0203562	0.0411004	0.0278794
262.4	0.260099	0.0207518	0.0219014	0.0153856		262.4	0.508574	0.0231037	0.118937	0.0182112		262.4	0.435044	0.0194841	0.232442	0.0232484		262.4	0.123581	0.023771	0.082781	0.0251466		262.4	0.236512	0.0244371	0.0543927	0.0238624		262.4	0.139992	0.0203493	0.0409327	0.0281982
262.6	0.26029	0.0206343	0.0219488	0.0158262		262.6	0.508685	0.0227761	0.118931	0.0179708		262.6	0.434988	0.0193028	0.232657	0.022944		262.6	0.12393	0.0235937	0.0828167	0.0255435		262.6	0.236269	0.0243486	0.0543535	0.0240368		262.6	0.139967	0.0205556	0.0411689	0.02809
262.8	0.260582	0.0206395	0.0221656	0.016152		262.8	0.509303	0.0224194	0.119124	0.0183003		262.8	0.435539	0.0188974	0.232837	0.0230134		262.8	0.124308	0.023491	0.0829182	0.0255154		262.8	0.236277	0.024557	0.0542378	0.0238342		262.8	0.140006	0.0205304	0.0416144	0.0279453
263	0.260633	0.0204637	0.0224658	0.0165273		263	0.50967	0.0221993	0.119322	0.0182794		263	0.436188	0.0188755	0.233069	0.0229357		263	0.124473	0.0234907	0.0828507	0.0255853		263	0.235968	0.0248864	0.0544608	0.0238651		263	0.140114	0.0203753	0.0415049	0.0275903
263.2	0.26069	0.0205196	0.0227652	0.0169788		263.2	0.510093	0.022008	0.11939	0.0180575		263.2	0.436453	0.0187899	0.232987	0.0228653		263.2	0.12468	0.0236842	0.0825917	0.0255824		263.2	0.236214	0.0250095	0.0546435	0.0240465		263.2	0.140034	0.0200565	0.0415676	0.0275493
263.4	0.260865	0.0206713	0.0230394	0.0168677		263.4	0.510563	0.0218232	0.119374	0.0181068		263.4	0.436551	0.0184061	0.233042	0.0228851		263.4	0.124619	0.0239871	0.0827417	0.0254536		263.4	0.236312	0.024503	0.0547607	0.0237954		263.4	0.139962	0.0198898	0.0414793	0.0278766
263.6	0.260976	0.0207762	0.0228369	0.0166933		263.6	0.510556	0.0216637	0.11976	0.0181962		263.6	0.436089	0.0181909	0.233183	0.0229031		263.6	0.124818	0.0241295	0.0830044	0.0255002		263.6	0.236378	0.0241774	0.0547944	0.0236951		263.6	0.140004	0.0199085	0.041494	0.0276791
263.8	0.261332	0.0206679	0.0229453	0.0166928		263.8	0.51086	0.0219156	0.119886	0.0182392		263.8	0.436198	0.0179831	0.233116	0.0234361		263.8	0.125047	0.0237503	0.0827372	0.0252498		263.8	0.236389	0.0240415	0.0548111	0.0236189		263.8	0.140092	0.0200849	0.0412371	0.0276624
264	0.261445	0.0201997	0.0227172	0.0164696		264	0.511468	0.022247	0.119635	0.0182925		264	0.436299	0.018071	0.23312	0.0234588		264	0.125229	0.0235323	0.0829473	0.0250557		264	0.236442	0.0241495	0.0550611	0.0234912		264	0.140244	0.0202482	0.0414537	0.0277572
264.2	0.261301	0.0203171	0.0224871	0.0163807		264.2	0.511495	0.0222173	0.119653	0.0182601		264.2	0.436321	0.0178895	0.233222	0.0232415		264.2	0.125856	0.0234145	0.0830145	0.0254319		264.2	0.236503	0.0241445	0.0550405	0.0238475		264.2	0.140324	0.0204197	0.0417137	0.0276949
264.4	0.261237	0.0203032	0.0230002	0.0165538		264.4	0.511901	0.0223609	0.119677	0.0183291		264.4	0.436493	0.0179126	0.233022	0.0232478		264.4	0.125883	0.0233943	0.0829996	0.0253955		264.4	0.236431	0.0242609	0.0551907	0.023731		264.4	0.140296	0.0205612	0.0414479	0.0278289
264.6	0.26159	0.0201286	0.0230082	0.0166941		264.6	0.511729	0.0226616	0.119961	0.0181129		264.6	0.436501	0.0176922	0.233456	0.023406		264.6	0.125805	0.023218	0.0831179	0.0255182		264.6	0.23642	0.0239209	0.0551122	0.023558		264.6	0.140541	0.0208017	0.041013	0.0279046
264.8	0.2618	0.0200388	0.0231004	0.0170038		264.8	0.511902	0.0228196	0.12013	0.0180688		264.8	0.436603	0.0176375	0.233676	0.0236212		264.8	0.125842	0.0231471	0.0832144	0.0254074		264.8	0.236952	0.0238664	0.0549046	0.0236538		264.8	0.140813	0.0208738	0.0409222	0.0279205
265	0.261609	0.0202064	0.0231903	0.0170179		265	0.51218	0.0230955	0.120142	0.0178948		265	0.437	0.0177258	0.233756	0.0237107		265	0.125749	0.0233736	0.0832102	0.0253934		265	0.236919	0.0239173	0.0547876	0.0236764		265	0.140771	0.0211364	0.0407234	0.0281454
265.2	0.261742	0.0201712	0.0231091	0.016726		265.2	0.512595	0.0233396	0.120419	0.0180705		265.2	0.436982	0.0174801	0.233683	0.0236946		265.2	0.12553	0.0232397	0.0832128	0.0254669		265.2	0.237085	0.0238033	0.0546258	0.0235221		265.2	0.140694	0.0215991	0.0404379	0.0281986
265.4	0.261859	0.0205959	0.0226365	0.0164747		265.4	0.512575	0.02362	0.120591	0.0182979		265.4	0.437102	0.0174024	0.234181	0.0239218		265.4	0.125563	0.0232582	0.0829879	0.0250027		265.4	0.237619	0.0236968	0.0546897	0.0233281		265.4	0.140763	0.0217257	0.0405201	0.0283226
265.6	0.261649	0.0208595	0.0227673	0.0163311		265.6	0.513117	0.0235847	0.120517	0.0183182		265.6	0.437342	0.0172963	0.234376	0.0236574		265.6	0.125694	0.023579	0.0833261	0.0249504		265.6	0.237753	0.0238148	0.0548195	0.0231334		265.6	0.1411	0.0216593	0.0402934	0.0283187
265.8	0.26227	0.0209756	0.022564	0.0163316		265.8	0.513464	0.0237385	0.120424	0.0184317		265.8	0.437626	0.0171872	0.234729	0.0236816		265.8	0.125927	0.0239113	0.0834046	0.0247653		265.8	0.237919	0.0237477	0.054995	0.0233518		265.8	0.140875	0.0212863	0.0400223	0.0284094
266	0.262698	0.0209566	0.0225009	0.0165371		266	0.513869	0.0237985	0.12078	0.0186499		266	0.437752	0.0165868	0.23474	0.023793		266	0.126297	0.0237597	0.0834797	0.0250012		266	0.238124	0.0240576	0.0549633	0.0234341		266	0.14114	0.0210061	0.0403056	0.0283329
266.2	0.263357	0.0208799	0.0223374	0.0163967		266.2	0.513883	0.0242079	0.120569	0.0184537		266.2	0.438029	0.016224	0.234977	0.0240849		266.2	0.125986	0.0234466	0.0835019	0.0251388		266.2	0.238462	0.0244768	0.0552004	0.0235432		266.2	0.141289	0.020854	0.0403502	0.0281301
266.4	0.26339	0.0210846	0.0221296	0.0168548		266.4	0.514156	0.0241797	0.120728	0.0185034		266.4	0.438231	0.0158005	0.235368	0.0240309		266.4	0.125957	0.023619	0.083449	0.025011		266.4	0.238435	0.0246236	0.054956	0.0234205		266.4	0.141662	0.0209969	0.0405261	0.0281316
266.6	0.263662	0.021019	0.0221683	0.0171271		266.6	0.51437	0.0243078	0.121052	0.0181902		266.6	0.438319	0.0159714	0.235749	0.0237794		266.6	0.125797	0.0233798	0.0834675	0.0251514		266.6	0.238442	0.0245233	0.0552751	0.0232718		266.6	0.141724	0.0208807	0.0408875	0.0278217
266.8	0.263864	0.0210213	0.0225972	0.0172537		266.8	0.514614	0.0243285	0.121154	0.0185975		266.8	0.438996	0.0157637	0.235941	0.0238262		266.8	0.126027	0.0236188	0.0832737	0.0252851		266.8	0.238601	0.0251345	0.0551432	0.0230092		266.8	0.141643	0.0205993	0.0410733	0.0279204
267	0.263835	0.0209749	0.022758	0.0175218		267	0.514471	0.0244319	0.120966	0.0186965		267	0.43911	0.0158506	0.235967	0.0236707		267	0.126026	0.0239425	0.0833715	0.0253241		267	0.238618	0.0251174	0.055283	0.022961		267	0.141524	0.0206234	0.0407236	0.0275765
267.2	0.264233	0.0207702	0.023143	0.0175428		267.2	0.514261	0.0243028	0.121182	0.018505		267.2	0.439501	0.0161834	0.236105	0.0234797		267.2	0.125863	0.0242908	0.0833616	0.0253011		267.2	0.238905	0.0251167	0.0553046	0.0232754		267.2	0.141454	0.0206292	0.0408321	0.027534
267.4	0.264307	0.0207627	0.0234306	0.0173137		267.4	0.514368	0.0241858	0.121213	0.0184914		267.4	0.439723	0.0158933	0.236542	0.0234569		267.4	0.125734	0.0240551	0.0834038	0.0250467		267.4	0.239031	0.0249837	0.0553003	0.0232225		267.4	0.141574	0.020721	0.0406468	0.0276829
267.6	0.264657	0.0209073	0.0233693	0.0169045		267.6	0.514594	0.0237278	0.121503	0.0185303		267.6	0.439641	0.0161945	0.236761	0.0235139		267.6	0.125916	0.0237557	0.0835858	0.0252815		267.6	0.239217	0.0251323	0.0552419	0.0233756		267.6	0.141449	0.0207501	0.0409275	0.0275551
267.8	0.265084	0.0206686	0.0230839	0.0166815		267.8	0.514719	0.0235868	0.121292	0.0182741		267.8	0.439992	0.0165338	0.236789	0.0236499		267.8	0.126256	0.0234313	0.0835747	0.0253005		267.8	0.239196	0.0252162	0.0552677	0.0237102		267.8	0.14135	0.0205802	0.0411203	0.0278248
268	0.265145	0.0204119	0.0229228	0.0165663		268	0.5149	0.0231365	0.121313	0.0180645		268	0.440461	0.0168196	0.236991	0.023379		268	0.126311	0.0234594	0.0836908	0.0257388		268	0.23944	0.0252074	0.0553882	0.0237593		268	0.141337	0.0208206	0.0412111	0.0280863
268.2	0.265023	0.0208171	0.0231023	0.0164655		268.2	0.514987	0.0227245	0.121418	0.0180436		268.2	0.440781	0.0172643	0.236672	0.0236738		268.2	0.126551	0.0234348	0.0832138	0.0261067		268.2	0.239505	0.0250077	0.0554108	0.0238517		268.2	0.141367	0.0210736	0.0414975	0.0281929
268.4	0.265391	0.0208923	0.0231737	0.0161546		268.4	0.515303	0.0227864	0.121631	0.0181105		268.4	0.440905	0.0178508	0.236667	0.023807		268.4	0.126386	0.0233757	0.0832316	0.0262166		268.4	0.239795	0.0252283	0.0552868	0.0234517		268.4	0.141521	0.0213326	0.0413938	0.0286062
268.6	0.265447	0.0207444	0.0229055	0.0161591		268.6	0.515461	0.0228378	0.122238	0.018327		268.6	0.441289	0.0178792	0.236787	0.0237825		268.6	0.126184	0.0231982	0.0831262	0.0262847		268.6	0.24003	0.024852	0.0551571	0.0234042		268.6	0.14166	0.0211232	0.0413716	0.0284264
268.8	0.265508	0.0210049	0.0228675	0.0160043		268.8	0.516109	0.0224273	0.122601	0.0184064		268.8	0.441349	0.0179374	0.236768	0.0238878		268.8	0.125866	0.0235804	0.0831382	0.0260452		268.8	0.240198	0.0251303	0.0549224	0.023446		268.8	0.141607	0.020779	0.0412892	0.0286424
269	0.265632	0.0210635	0.0227396	0.0156163		269	0.516533	0.0222563	0.123001	0.018284		269	0.441566	0.0180391	0.236486	0.023903		269	0.125999	0.0241277	0.082912	0.0259992		269	0.240183	0.0250935	0.0548588	0.0236717		269	0.141479	0.0209405	0.0415986	0.0287526
269.2	0.265851	0.0209983	0.0225617	0.0152101		269.2	0.517085	0.0222761	0.123815	0.0181727		269.2	0.441774	0.0181281	0.236567	0.0239984		269.2	0.126059	0.0241169	0.0829088	0.0257632		269.2	0.240576	0.0244149	0.0551123	0.023645		269.2	0.141266	0.0209559	0.0418105	0.0285451
269.4	0.266101	0.021044	0.0223381	0.0150426		269.4	0.517195	0.0222875	0.123989	0.0181917		269.4	0.442192	0.018222	0.236764	0.0242464		269.4	0.126199	0.024307	0.0828844	0.0253805		269.4	0.24108	0.024146	0.0552671	0.023366		269.4	0.141512	0.0207735	0.0416842	0.0287587
269.6	0.266149	0.0208834	0.0226322	0.0150707		269.6	0.517661	0.0223304	0.123972	0.0178278		269.6	0.442207	0.0179654	0.236299	0.0240218		269.6	0.126283	0.0242013	0.0830027	0.0255562		269.6	0.241328	0.0241573	0.0554425	0.0231284		269.6	0.142052	0.0210627	0.0416671	0.0284389
269.8	0.266529	0.0208477	0.0226793	0.0151673		269.8	0.518131	0.0222875	0.123956	0.0178784		269.8	0.442449	0.0176458	0.23643	0.0241997		269.8	0.126328	0.0242398	0.0830186	0.025305		269.8	0.241577	0.0239424	0.0556495	0.0233164		269.8	0.142169	0.0210505	0.0417703	0.0281502
270	0.266664	0.0208146	0.0230907	0.0155201		270	0.518248	0.0226938	0.123627	0.0178887		270	0.442512	0.0170986	0.236513	0.0245038		270	0.126429	0.0239159	0.0833817	0.0253575		270	0.241975	0.0237732	0.055715	0.023217		270	0.142463	0.0210064	0.0421341	0.0276125
270.2	0.266536	0.0211083	0.0234239	0.0155927		270.2	0.518403	0.0230472	0.123316	0.0175562		270.2	0.442615	0.017266	0.236779	0.0246245		270.2	0.126075	0.0240453	0.0836871	0.0251745		270.2	0.242281	0.0239684	0.0561198	0.023147		270.2	0.142758	0.0210806	0.0421173	0.0275921
270.4	0.266416	0.0210543	0.0235783	0.0159005		270.4	0.518785	0.0232977	0.123256	0.0176104		270.4	0.44288	0.0174275	0.23728	0.0245032		270.4	0.125848	0.0240366	0.0835718	0.0250475		270.4	0.242311	0.0238737	0.0560637	0.0230135		270.4	0.142953	0.0212155	0.042179	0.027584
270.6	0.266418	0.0208221	0.0234944	0.0162104		270.6	0.518766	0.0235768	0.123067	0.0172776		270.6	0.442737	0.0174804	0.237724	0.0244825		270.6	0.125894	0.0239373	0.0836153	0.0250119		270.6	0.242392	0.0239294	0.0558815	0.0226889		270.6	0.143254	0.0212186	0.0420511	0.0278192
270.8	0.26641	0.0205857	0.0238343	0.0166354		270.8	0.518829	0.0235959	0.122874	0.0172578		270.8	0.442826	0.0173645	0.238003	0.02427		270.8	0.126378	0.0241474	0.0836746	0.0249107		270.8	0.242548	0.0239907	0.0554125	0.0227793		270.8	0.143348	0.0211605	0.0419375	0.0277958
271	0.266567	0.0205372	0.0236354	0.0168829		271	0.518853	0.0237249	0.122744	0.0167434		271	0.442969	0.0174949	0.238108	0.0241541		271	0.126446	0.0242296	0.0839389	0.0247667		271	0.242696	0.0236649	0.0552898	0.0230464		271	0.143527	0.020891	0.0417868	0.0276384
271.2	0.266592	0.0206345	0.0235224	0.0170486		271.2	0.519307	0.0236839	0.122799	0.016374		271.2	0.443222	0.0177241	0.238208	0.024003		271.2	0.126426	0.0240664	0.0839747	0.024816		271.2	0.242987	0.0238427	0.055266	0.0233739		271.2	0.143729	0.0206976	0.0419373	0.0277766
271.4	0.266496	0.0209788	0.0234929	0.0169516		271.4	0.519439	0.023696	0.122436	0.0164691		271.4	0.443052	0.017595	0.238658	0.0238885		271.4	0.126612	0.0235921	0.0839273	0.0245769		271.4	0.242952	0.0239361	0.0552475	0.0236415		271.4	0.144237	0.0205067	0.0420439	0.0280542
271.6	0.266869	0.0212368	0.0230639	0.0167995		271.6	0.5194	0.0233753	0.122341	0.0167176		271.6	0.442887	0.0178578	0.238957	0.0239572		271.6	0.126765	0.0236687	0.0840976	0.0247545		271.6	0.243063	0.0240543	0.0555636	0.0239737		271.6	0.144106	0.0202792	0.0419616	0.0281739
271.8	0.267122	0.0211583	0.0228837	0.016914		271.8	0.519093	0.023602	0.122216	0.0164898		271.8	0.443066	0.017961	0.238885	0.0238415		271.8	0.126974	0.023771	0.0838502	0.0246541		271.8	0.243029	0.0242109	0.0557852	0.0241276		271.8	0.144262	0.0203807	0.0417923	0.028139
272	0.267688	0.0212117	0.0230511	0.0167308		272	0.519472	0.0238402	0.122372	0.0166042		272	0.443423	0.0177983	0.239115	0.0237568		272	0.127093	0.023691	0.0836425	0.0251428		272	0.242992	0.0242491	0.0557529	0.0239278		272	0.144459	0.0205633	0.041665	0.0280858
272.2	0.268124	0.0216243	0.0227924	0.0162083		272.2	0.519382	0.023726	0.122271	0.0170898		272.2	0.443453	0.0178673	0.239119	0.0241847		272.2	0.127386	0.023545	0.08348	0.025164		272.2	0.243237	0.0241407	0.0556502	0.0237593		272.2	0.144371	0.0205252	0.041592	0.0279856
272.4	0.268428	0.0216884	0.0222762	0.0160362		272.4	0.519455	0.0237793	0.122613	0.0174712		272.4	0.443563	0.0177799	0.239613	0.0235998		272.4	0.127172	0.0234889	0.0834996	0.0251938		272.4	0.243667	0.0244196	0.0553351	0.0237365		272.4	0.144282	0.0205899	0.041555	0.0281726
272.6	0.268669	0.0215718	0.0222417	0.0159308		272.6	0.51955	0.0238117	0.122872	0.0177862		272.6	0.444084	0.017438	0.239553	0.0235644		272.6	0.127253	0.0235277	0.0832328	0.0253478		272.6	0.243541	0.0243342	0.0551404	0.0238856		272.6	0.144106	0.0204412	0.0414946	0.0277241
272.8	0.269	0.0217218	0.0223116	0.0158072		272.8	0.519857	0.0243127	0.122944	0.0178404		272.8	0.443904	0.0172038	0.239698	0.0236815		272.8	0.127409	0.024021	0.0831171	0.0250418		272.8	0.243448	0.0244883	0.0551779	0.0241701		272.8	0.144166	0.0206216	0.0415849	0.0277108
273	0.269085	0.0215498	0.0223084	0.0159386		273	0.520217	0.0246835	0.123091	0.0178999		273	0.44418	0.017045	0.239591	0.0235097		273	0.127912	0.0241866	0.0833046	0.0252072		273	0.243642	0.0243122	0.0552609	0.0243313		273	0.144146	0.0209525	0.0416865	0.0274067
273.2	0.26908	0.0212179	0.02212	0.0157352		273.2	0.520634	0.0249345	0.123192	0.0178483		273.2	0.444311	0.0171154	0.239809	0.0234694		273.2	0.128199	0.023988	0.0831884	0.024975		273.2	0.243669	0.0242441	0.0554974	0.0240137		273.2	0.14392	0.0210413	0.0417884	0.0270631
273.4	0.26925	0.0212573	0.0219433	0.0156725		273.4	0.520673	0.0251052	0.123029	0.0180303		273.4	0.444388	0.0170548	0.240015	0.0235088		273.4	0.128261	0.023988	0.083262	0.0248318		273.4	0.243649	0.02449	0.0554183	0.0236774		273.4	0.143967	0.0209451	0.0419373	0.0272214
273.6	0.269233	0.0213105	0.021769	0.0159434		273.6	0.520705	0.0253942	0.12303	0.0180748		273.6	0.444308	0.0167787	0.239977	0.0235061		273.6	0.128325	0.0240033	0.0830699	0.024676		273.6	0.244164	0.0246612	0.0557885	0.0237979		273.6	0.144112	0.0213728	0.0424412	0.0268898
273.8	0.269174	0.0216186	0.021845	0.0161827		273.8	0.521355	0.0255129	0.122705	0.0183677		273.8	0.444745	0.0169247	0.240144	0.0237503		273.8	0.128199	0.02433	0.0832386	0.0244689		273.8	0.244191	0.0244047	0.0561295	0.0236519		273.8	0.144026	0.0211652	0.0427648	0.0267951
274	0.269224	0.0218689	0.0220663	0.0163353		274	0.521409	0.025705	0.122204	0.0184127		274	0.445184	0.0167157	0.24036	0.0237506		274	0.128279	0.0241745	0.0835506	0.0242909		274	0.244277	0.0242683	0.0559166	0.02351		274	0.144223	0.0209949	0.0429638	0.0267595
274.2	0.268971	0.0220217	0.021915	0.0160344		274.2	0.521878	0.0252735	0.122795	0.0179393		274.2	0.445421	0.0169824	0.240385	0.0236654		274.2	0.12822	0.0239859	0.0834988	0.0240659		274.2	0.244376	0.0243944	0.0561833	0.0236292		274.2	0.144054	0.0207796	0.0430326	0.0274256
274.4	0.269212	0.0216596	0.021823	0.0160311		274.4	0.521923	0.0252864	0.122763	0.0182108		274.4	0.445616	0.0168118	0.240996	0.0235182		274.4	0.128451	0.0237174	0.0830682	0.0237561		274.4	0.244335	0.0242675	0.0559928	0.0237445		274.4	0.144088	0.0207173	0.0432261	0.0277229
274.6	0.269198	0.0216291	0.0220247	0.0161889		274.6	0.52194	0.0252432	0.123001	0.018104		274.6	0.445919	0.01689	0.241189	0.0232469		274.6	0.128471	0.0241149	0.0831502	0.0237417		274.6	0.244378	0.0237619	0.0560684	0.023576		274.6	0.144214	0.0206753	0.0430879	0.0282277
274.8	0.269121	0.0217198	0.0220561	0.0163196		274.8	0.522479	0.0249575	0.123216	0.0180021		274.8	0.446147	0.0169938	0.240838	0.0233216		274.8	0.128632	0.0241771	0.0832346	0.0237835		274.8	0.244533	0.0234176	0.0561146	0.023794		274.8	0.144352	0.0204269	0.0430646	0.0281904
275	0.269299	0.0217037	0.0218877	0.0163997		275	0.522845	0.0245041	0.123341	0.0177053		275	0.446852	0.0171575	0.240861	0.0232451		275	0.128419	0.0242749	0.0834145	0.0238863		275	0.244482	0.0235067	0.0560237	0.0236951		275	0.144392	0.0198837	0.0431759	0.0285118
275.2	0.269308	0.021751	0.0218177	0.0164897		275.2	0.523189	0.0242287	0.123434	0.0173705		275.2	0.447275	0.0175078	0.240456	0.0232463		275.2	0.128103	0.0241914	0.0833936	0.024328		275.2	0.244478	0.023881	0.0561483	0.023614		275.2	0.144636	0.0197782	0.0430933	0.0287776
275.4	0.2695	0.0218343	0.0221978	0.0164371		275.4	0.523291	0.0238168	0.123706	0.0174097		275.4	0.447707	0.017778	0.240793	0.0235422		275.4	0.128547	0.0242883	0.0834476	0.0245239		275.4	0.244242	0.0240782	0.0563973	0.0236398		275.4	0.144874	0.020057	0.0432092	0.0289625
275.6	0.269723	0.0222128	0.0223579	0.0164932		275.6	0.523336	0.0233114	0.124053	0.0174312		275.6	0.448135	0.017822	0.241201	0.0238328		275.6	0.128541	0.0247179	0.0837236	0.0248284		275.6	0.24442	0.0242062	0.0565875	0.0233931		275.6	0.144685	0.0198976	0.0427569	0.0290519
275.8	0.269914	0.0222521	0.0226468	0.0166375		275.8	0.523455	0.0233258	0.124215	0.0173509		275.8	0.448873	0.0181773	0.241021	0.023965		275.8	0.128352	0.0245396	0.0836797	0.024992		275.8	0.244417	0.024382	0.0563727	0.0233781		275.8	0.14462	0.0200888	0.0425331	0.0288088
276	0.270142	0.0223825	0.0227322	0.0166217		276	0.524035	0.0233581	0.124587	0.0174154		276	0.449197	0.0179384	0.241321	0.0241746		276	0.128621	0.0244698	0.0837605	0.0250375		276	0.24482	0.0242318	0.0561693	0.0235056		276	0.144446	0.0202281	0.0426609	0.0288211
276.2	0.270295	0.0221958	0.0227085	0.0167486		276.2	0.523964	0.0228788	0.124449	0.0173336		276.2	0.449548	0.0179445	0.241607	0.0245906		276.2	0.128536	0.0243054	0.0837922	0.0244627		276.2	0.24533	0.0241872	0.0561832	0.023241		276.2	0.144359	0.0203114	0.0423198	0.0287054
276.4	0.270163	0.0222026	0.0226801	0.0167389		276.4	0.52444	0.0230503	0.124579	0.0172868		276.4	0.449847	0.0178466	0.241775	0.0244487		276.4	0.128605	0.0244846	0.0835459	0.0246666		276.4	0.24545	0.0242322	0.0560072	0.0233335		276.4	0.144337	0.0203824	0.0428275	0.028725
276.6	0.270481	0.0220528	0.0228606	0.0170194		276.6	0.525058	0.0233796	0.124434	0.0174234		276.6	0.450066	0.0177332	0.241685	0.0248572		276.6	0.128837	0.0242384	0.0836057	0.0248118		276.6	0.245421	0.0241592	0.0560839	0.023679		276.6	0.14452	0.0203712	0.0427643	0.0285451
276.8	0.270312	0.0217703	0.0231037	0.017142		276.8	0.525345	0.024025	0.124226	0.0177312		276.8	0.450081	0.0175405	0.242229	0.0245538		276.8	0.128787	0.0244961	0.083658	0.0245467		276.8	0.245647	0.0242273	0.0562878	0.0237906		276.8	0.144849	0.0204634	0.0428005	0.0287282
277	0.270543	0.0215795	0.0227933	0.0171997		277	0.525623	0.0240335	0.124123	0.0174924		277	0.450314	0.0175503	0.242179	0.0241494		277	0.129103	0.0241724	0.0837163	0.0244434		277	0.24581	0.0246566	0.0562403	0.0237151		277	0.144797	0.0204095	0.0426433	0.0284125
277.2	0.270488	0.0212022	0.0225642	0.0170244		277.2	0.525774	0.0238874	0.123993	0.0172952		277.2	0.450359	0.0176193	0.24246	0.0241757		277.2	0.128869	0.0241099	0.083284	0.0243766		277.2	0.24606	0.0249004	0.0562056	0.0237377		277.2	0.144565	0.0205345	0.0427311	0.0283473
277.4	0.270657	0.0215655	0.0228749	0.0173331		277.4	0.52591	0.0237799	0.123946	0.0172779		277.4	0.45031	0.0176749	0.242662	0.0241406		277.4	0.128945	0.0242844	0.0831726	0.0242594		277.4	0.246311	0.0249649	0.0562707	0.023721		277.4	0.144797	0.0206154	0.042802	0.0285437
277.6	0.270919	0.0215656	0.0228227	0.0173927		277.6	0.52603	0.0236387	0.123902	0.0172143		277.6	0.450122	0.0178652	0.242763	0.0242204		277.6	0.128768	0.0244927	0.0831568	0.0240651		277.6	0.246924	0.0248532	0.0564215	0.024029		277.6	0.14523	0.021009	0.0431384	0.0284486
277.8	0.271452	0.021678	0.0230946	0.017471		277.8	0.526287	0.0237635	0.123466	0.0172407		277.8	0.45028	0.0180494	0.243066	0.0239653		277.8	0.12872	0.0244997	0.0835821	0.0239796		277.8	0.246924	0.0245405	0.0564493	0.0239361		277.8	0.145314	0.020887	0.0431958	0.0283382
278	0.271708	0.0215166	0.0232634	0.0172879		278	0.526378	0.0233215	0.12352	0.017126		278	0.450471	0.0179018	0.243384	0.0236571		278	0.128782	0.0244122	0.0840137	0.0239421		278	0.246953	0.0241096	0.0560467	0.0241791		278	0.145701	0.020981	0.0431228	0.028534
278.2	0.27177	0.0212651	0.0229591	0.0168786		278.2	0.526606	0.0231657	0.123712	0.017217		278.2	0.450321	0.0178886	0.243731	0.0235928		278.2	0.128801	0.0242384	0.084149	0.0241283		278.2	0.246947	0.0242075	0.0561746	0.0244378		278.2	0.145711	0.0207513	0.0432046	0.0288211
278.4	0.272402	0.021263	0.0233781	0.0167565		278.4	0.526622	0.0233161	0.123446	0.0176358		278.4	0.450594	0.0175844	0.243927	0.0235201		278.4	0.128899	0.0246081	0.0839924	0.0239578		278.4	0.246934	0.0241113	0.0562663	0.0243233		278.4	0.146063	0.0211035	0.0431001	0.0285718
278.6	0.272698	0.0213004	0.0237007	0.0168948		278.6	0.526539	0.0233854	0.123825	0.0178768		278.6	0.451002	0.0173904	0.243754	0.0234898		278.6	0.128735	0.0249843	0.0840198	0.0243425		278.6	0.247036	0.0240111	0.0563453	0.0241874		278.6	0.146271	0.0210232	0.0425647	0.0285759
278.8	0.272894	0.0214159	0.0232507	0.0166414		278.8	0.526622	0.023062	0.12421	0.0178851		278.8	0.451192	0.0177203	0.243309	0.0237544		278.8	0.128675	0.0248184	0.0840846	0.0245239		278.8	0.246853	0.0241213	0.0561674	0.0243389		278.8	0.14667	0.0207952	0.0426907	0.028352
279	0.273128	0.021163	0.0229435	0.0166886		279	0.526594	0.0229162	0.124748	0.0179212		279	0.451642	0.0176121	0.243224	0.0238403		279	0.128719	0.0249772	0.0841842	0.0245984		279	0.246986	0.0245429	0.0559434	0.0242481		279	0.146922	0.0204679	0.0426223	0.0285899
279.2	0.27352	0.0214695	0.0226863	0.0164202		279.2	0.526582	0.0230046	0.124874	0.0180828		279.2	0.451985	0.0176655	0.242855	0.0242716		279.2	0.129127	0.0250214	0.0841207	0.0247897		279.2	0.247142	0.0245278	0.0559811	0.0240444		279.2	0.147243	0.0208014	0.0425838	0.02853
279.4	0.27358	0.0216674	0.0224166	0.0163771		279.4	0.526753	0.0232495	0.125242	0.0184698		279.4	0.452007	0.0175742	0.2433	0.0249219		279.4	0.129762	0.0252127	0.0845106	0.0248857		279.4	0.247257	0.024728	0.0558772	0.0239044		279.4	0.147267	0.0209279	0.0425711	0.0284837
279.6	0.273799	0.0216781	0.0224186	0.0164006		279.6	0.526895	0.0232067	0.125157	0.0188708		279.6	0.452183	0.0174164	0.243614	0.0253099		279.6	0.130061	0.0253183	0.0848986	0.0249657		279.6	0.24727	0.0247778	0.0555244	0.0236745		279.6	0.147453	0.0208235	0.0424643	0.0287113
279.8	0.273713	0.0216573	0.0222792	0.0167433		279.8	0.527187	0.0234202	0.12506	0.0187914		279.8	0.452305	0.0174918	0.243462	0.0257057		279.8	0.130119	0.0250608	0.0847539	0.0249984		279.8	0.247497	0.0247023	0.0553228	0.0238432		279.8	0.147863	0.0211772	0.0424436	0.0288341
280	0.273741	0.0217806	0.0221296	0.0166172		280	0.527487	0.0235416	0.125127	0.0184131		280	0.452048	0.0171284	0.243754	0.0259054		280	0.130542	0.0250332	0.0846319	0.0247309		280	0.247712	0.0246709	0.0552025	0.0238656		280	0.147949	0.0209599	0.0423789	0.0291178
280.2	0.273963	0.0217248	0.0221207	0.0164263		280.2	0.527847	0.023365	0.125059	0.0184505		280.2	0.451744	0.0169917	0.243902	0.0263363		280.2	0.130694	0.0247132	0.0845233	0.0250079		280.2	0.247728	0.0245968	0.0550796	0.0238665		280.2	0.148322	0.0208345	0.0423154	0.029276
280.4	0.273933	0.0219371	0.0219202	0.0161801		280.4	0.528553	0.0237164	0.12521	0.0187784		280.4	0.451698	0.0170465	0.243821	0.0260932		280.4	0.131113	0.0244951	0.08437	0.0256584		280.4	0.247821	0.0245935	0.0547404	0.0240899		280.4	0.14814	0.0208775	0.0427762	0.02971
280.6	0.274018	0.0219879	0.0218704	0.0164494		280.6	0.529225	0.0238613	0.125284	0.0190577		280.6	0.451552	0.01681	0.244091	0.0262029		280.6	0.131117	0.024161	0.0845805	0.0255246		280.6	0.248062	0.0246392	0.0548609	0.0242452		280.6	0.147986	0.0209101	0.0428155	0.0300311
280.8	0.273793	0.0219116	0.0219349	0.0163007		280.8	0.529207	0.0237591	0.12497	0.0188508		280.8	0.451721	0.0168129	0.244561	0.0255775		280.8	0.131212	0.0245517	0.0844802	0.0252802		280.8	0.248107	0.0246859	0.0549787	0.0241451		280.8	0.147637	0.0210525	0.0428326	0.030069
281	0.273839	0.021997	0.0218304	0.0161899		281	0.52972	0.0234303	0.124737	0.0183634		281	0.451833	0.0170304	0.244365	0.0255086		281	0.131175	0.0243404	0.0843127	0.02527		281	0.248371	0.0247252	0.054731	0.0241584		281	0.147322	0.0212814	0.0430915	0.0296749
281.2	0.273751	0.0221064	0.0221237	0.0162937		281.2	0.529948	0.022742	0.124567	0.0184636		281.2	0.451445	0.0173664	0.244829	0.0255695		281.2	0.131074	0.0246517	0.0840716	0.0256199		281.2	0.248609	0.0247035	0.0549291	0.024083		281.2	0.147174	0.0215894	0.0430002	0.0297894
281.4	0.274078	0.0225301	0.0226527	0.0161867		281.4	0.529976	0.0223466	0.124314	0.0183875		281.4	0.451454	0.0175888	0.244915	0.025197		281.4	0.130996	0.0248477	0.0844237	0.0255298		281.4	0.248451	0.0248803	0.0552371	0.0239436		281.4	0.147018	0.0216725	0.0431243	0.029929
281.6	0.274388	0.0224975	0.0226995	0.0160714		281.6	0.529884	0.0219584	0.124049	0.0179211		281.6	0.451685	0.0177872	0.245082	0.0249709		281.6	0.130754	0.0250533	0.0844626	0.0256394		281.6	0.248647	0.0246094	0.0555034	0.0237905		281.6	0.147019	0.021742	0.043304	0.0297165
281.8	0.274613	0.0225215	0.0226235	0.0161948		281.8	0.530364	0.0221227	0.123929	0.0176746		281.8	0.45229	0.0177767	0.245194	0.0247314		281.8	0.13086	0.0252529	0.0847489	0.0256903		281.8	0.248759	0.0244697	0.0557499	0.0234005		281.8	0.146739	0.021641	0.0430328	0.0296395
282	0.274437	0.0224311	0.0227964	0.0162621		282	0.530812	0.0214318	0.124095	0.0175489		282	0.452535	0.0178754	0.245415	0.0246846		282	0.130802	0.0253071	0.0850049	0.025807		282	0.248756	0.0245456	0.0559823	0.0233636		282	0.146565	0.021119	0.0430818	0.0294936
282.2	0.274093	0.0222998	0.0224086	0.0165599		282.2	0.530881	0.0214386	0.124356	0.0175289		282.2	0.45259	0.0177668	0.245536	0.0247269		282.2	0.130811	0.0254764	0.0848221	0.0255026		282.2	0.248966	0.0247339	0.0562524	0.0231941		282.2	0.14642	0.0209881	0.0430707	0.0294267
282.4	0.274434	0.0220983	0.0227809	0.0167497		282.4	0.531213	0.0216425	0.124707	0.0174991		282.4	0.453098	0.0175839	0.245392	0.024764		282.4	0.130773	0.0257802	0.084644	0.024934		282.4	0.24928	0.024888	0.056684	0.0230853		282.4	0.145925	0.0209999	0.0428704	0.0292486
282.6	0.274338	0.0218729	0.0225574	0.0167923		282.6	0.531648	0.0218003	0.12514	0.0177242		282.6	0.453702	0.0177243	0.245262	0.024771		282.6	0.130757	0.0257024	0.0845578	0.0244536		282.6	0.24956	0.0249108	0.0568865	0.022968		282.6	0.145789	0.0205244	0.0430211	0.0291674
282.8	0.274027	0.0216191	0.0222915	0.0166615		282.8	0.531889	0.0220176	0.12542	0.0176319		282.8	0.454222	0.0178814	0.244904	0.0248001		282.8	0.130723	0.0258954	0.0844354	0.0239293		282.8	0.24976	0.024837	0.0568774	0.0228983		282.8	0.146111	0.0202138	0.0431194	0.0287026
283	0.2744	0.0213721	0.0225492	0.0166877		283	0.532167	0.0225596	0.126022	0.0175589		283	0.454783	0.0174755	0.244817	0.025074		283	0.130739	0.0260801	0.0845567	0.023298		283	0.250292	0.0248076	0.056787	0.0226906		283	0.146417	0.0202534	0.0428942	0.0285506
283.2	0.274856	0.0210984	0.0228785	0.0163857		283.2	0.532293	0.0228967	0.126181	0.0173698		283.2	0.455364	0.0176501	0.244825	0.025189		283.2	0.130694	0.0257514	0.0849647	0.0228846		283.2	0.25031	0.0245363	0.0566078	0.0227241		283.2	0.146307	0.0203175	0.0429201	0.0285014
283.4	0.275149	0.0209403	0.0231531	0.0162691		283.4	0.532548	0.023425	0.126511	0.017117		283.4	0.455386	0.0174985	0.245114	0.0256144		283.4	0.131027	0.0256941	0.0853566	0.0230913		283.4	0.250528	0.024439	0.0566536	0.0228772		283.4	0.146377	0.0201672	0.0427806	0.0285974
283.6	0.275389	0.0206834	0.0235916	0.0164223		283.6	0.532705	0.0236676	0.126772	0.0168736		283.6	0.45578	0.0173661	0.244897	0.0253268		283.6	0.131255	0.0255558	0.0854419	0.0232211		283.6	0.250577	0.0242474	0.0562136	0.0227319		283.6	0.146838	0.0203811	0.0426827	0.0288804
283.8	0.275639	0.020885	0.0235992	0.0164173		283.8	0.532818	0.0238822	0.12688	0.0164407		283.8	0.45566	0.0171815	0.244998	0.0249935		283.8	0.131157	0.0251715	0.0851719	0.0233441		283.8	0.250905	0.0238685	0.0557888	0.0229612		283.8	0.147246	0.0206644	0.0425168	0.0288048
284	0.275947	0.021213	0.0236579	0.0163258		284	0.533262	0.0244308	0.127067	0.016258		284	0.455613	0.0171308	0.244884	0.0248865		284	0.131501	0.0247268	0.0852782	0.0234781		284	0.251061	0.0237516	0.0554972	0.0234479		284	0.147527	0.0207027	0.0426649	0.0285314
284.2	0.276304	0.0213128	0.0237819	0.0162609		284.2	0.533565	0.0244214	0.127326	0.0164934		284.2	0.455492	0.0170428	0.245043	0.0248575		284.2	0.131623	0.0245476	0.0851333	0.0239343		284.2	0.251366	0.0234867	0.055159	0.0237825		284.2	0.147713	0.0209403	0.0426977	0.0286169
284.4	0.276484	0.0214495	0.0237931	0.0162777		284.4	0.533885	0.0244701	0.127371	0.0167282		284.4	0.456002	0.0171995	0.244924	0.0244396		284.4	0.131716	0.0243846	0.0853213	0.0237281		284.4	0.251656	0.0234113	0.0550568	0.0239231		284.4	0.14802	0.0209065	0.0431109	0.0285794
284.6	0.276613	0.0217274	0.0237865	0.0163992		284.6	0.533948	0.0243848	0.127295	0.0166127		284.6	0.455901	0.0171156	0.245402	0.0245795		284.6	0.131607	0.0248273	0.0853701	0.0233857		284.6	0.251615	0.0233049	0.0552919	0.0241125		284.6	0.148314	0.0210748	0.0433666	0.0284572
284.8	0.276873	0.0215486	0.0237801	0.0162886		284.8	0.533821	0.02415	0.126692	0.0164696		284.8	0.456364	0.0177274	0.245576	0.0243426		284.8	0.13174	0.0249504	0.0851589	0.0234833		284.8	0.25149	0.0232322	0.0552098	0.0242726		284.8	0.148502	0.0210244	0.043557	0.0281147
285	0.277309	0.0216542	0.0237649	0.0161917		285	0.533614	0.0239581	0.126479	0.016707		285	0.45624	0.017779	0.245741	0.0247059		285	0.131619	0.0247126	0.0854296	0.0239122		285	0.251509	0.0233095	0.0550233	0.0242704		285	0.14894	0.0211268	0.0438558	0.0282238
285.2	0.277643	0.0219858	0.0238897	0.0162235		285.2	0.533103	0.0236098	0.12652	0.0167709		285.2	0.456368	0.017731	0.246102	0.0245095		285.2	0.131709	0.024714	0.0853217	0.0243808		285.2	0.251561	0.0233291	0.0553345	0.0243013		285.2	0.149061	0.020917	0.0435439	0.0284212
285.4	0.277829	0.0221203	0.0238684	0.0158211		285.4	0.533077	0.0234827	0.126182	0.0167966		285.4	0.45685	0.0177189	0.246169	0.0245004		285.4	0.1316	0.0246108	0.0855334	0.0245297		285.4	0.251502	0.0232635	0.0554191	0.0242057		285.4	0.149462	0.0207977	0.0437861	0.0284179
285.6	0.277875	0.0218057	0.0240748	0.0160269		285.6	0.533327	0.0232716	0.126251	0.0166992		285.6	0.457218	0.0175955	0.246386	0.0246227		285.6	0.131934	0.0243615	0.0852545	0.0249359		285.6	0.251569	0.022893	0.0557875	0.0241226		285.6	0.149464	0.021064	0.0440562	0.0281738
285.8	0.277773	0.0218855	0.0241329	0.0161045		285.8	0.533915	0.0230875	0.126257	0.0170633		285.8	0.457335	0.0175975	0.246929	0.0248225		285.8	0.131998	0.0242173	0.0853925	0.0250483		285.8	0.251581	0.0233064	0.0560355	0.0242876		285.8	0.14922	0.0209267	0.0440467	0.0282351
286	0.277393	0.0216469	0.0241955	0.0162471		286	0.53402	0.022445	0.126429	0.0171419		286	0.457311	0.0174225	0.247367	0.0247012		286	0.132286	0.0240024	0.0855164	0.0252422		286	0.251855	0.0235001	0.0565394	0.0244905		286	0.149169	0.0206773	0.0443552	0.0281306
286.2	0.277379	0.02191	0.0236987	0.0163549		286.2	0.534108	0.0226315	0.126601	0.0173143		286.2	0.457575	0.0171266	0.247391	0.0250329		286.2	0.132403	0.0241288	0.0854485	0.0249421		286.2	0.252108	0.0234191	0.0565793	0.0243825		286.2	0.149005	0.0209495	0.0442271	0.0283563
286.4	0.277554	0.0218265	0.0240315	0.0164689		286.4	0.534501	0.0225308	0.126729	0.0174734		286.4	0.458196	0.0172352	0.247367	0.0252916		286.4	0.132399	0.0240413	0.0856501	0.0250295		286.4	0.252288	0.0235798	0.0567963	0.0244699		286.4	0.148777	0.0207791	0.0444681	0.0281357
286.6	0.277425	0.0218261	0.0240342	0.0164315		286.6	0.535106	0.0224368	0.126824	0.0176944		286.6	0.458568	0.017253	0.247339	0.0254445		286.6	0.132251	0.0240611	0.0856519	0.0248448		286.6	0.252359	0.023397	0.0568526	0.0246859		286.6	0.14896	0.0207542	0.0444546	0.0279454
286.8	0.2776	0.0217336	0.02415	0.016346		286.8	0.53525	0.0224662	0.127107	0.0175696		286.8	0.458742	0.0173021	0.2476	0.0256387		286.8	0.132449	0.0242579	0.0856497	0.024817		286.8	0.252643	0.0233941	0.0565422	0.0247011		286.8	0.14905	0.020776	0.0443322	0.0275254
287	0.278008	0.0216397	0.0243896	0.0160184		287	0.535873	0.0226782	0.127419	0.0176244		287	0.458582	0.0173	0.247872	0.0258416		287	0.132377	0.0240445	0.085822	0.0246522		287	0.252873	0.0235682	0.0564706	0.0245572		287	0.148898	0.0207794	0.0441043	0.0274072
287.2	0.27829	0.0216731	0.0241638	0.0159517		287.2	0.536062	0.0229237	0.127552	0.0177144		287.2	0.458882	0.0172482	0.248313	0.0258264		287.2	0.132356	0.0240085	0.0862032	0.0247064		287.2	0.253023	0.0234929	0.0565802	0.0247876		287.2	0.148557	0.0207017	0.0441924	0.027454
287.4	0.278194	0.0218346	0.0237524	0.0159072		287.4	0.536167	0.0229471	0.127773	0.017777		287.4	0.458825	0.0169691	0.248624	0.025735		287.4	0.13269	0.0241942	0.0860848	0.0249265		287.4	0.253748	0.0235281	0.0568314	0.0244564		287.4	0.148957	0.0206884	0.0438827	0.0274939
287.6	0.278002	0.0216028	0.0234353	0.015782		287.6	0.53628	0.0233642	0.127977	0.0176213		287.6	0.459126	0.0170866	0.248346	0.0252066		287.6	0.132735	0.0242707	0.0862325	0.0249628		287.6	0.253856	0.0237487	0.0567467	0.0241052		287.6	0.149227	0.0208834	0.0435892	0.0276999
[truncated: 1,561 more rows]

## Sheet: Fig 1e
Ab	Type	Genotype	ID50
AR3A	Mature	H77	0.06819
AR3A	Mature	AMS2b	0.06
[truncated: 40 more rows]

## Sheet: Fig 2a
	gl-AR3C B cells																AR3C B cells
[truncated: 363 more rows]

[truncated: 23 more sheets: Fig 2b, Fig 3b, Fig 4a, Fig 4b, Fig 5a, Fig 5b, Fig 6a, Fig 6b, Fig 7a, Fig 7b, Fig 7c, Fig 7d, S1b, S1c, S2a, S2b, S2c and d, S4a, S4b, S5a …]
